# Supplementary material for: Di-μ-carbonyl-bis­[bis­(triphenyl­phos­phane)rhodium(0)](Rh—Rh) acetone disolvate
Source: Acta Crystallogr Sect E Struct Rep Online. 2012 Oct 27;68(Pt 11):m1408–9. doi: 10.1107/S1600536812043528 (PMC3515148; doi:10.1107/S1600536812043528)
Supplement: Supplementary file 1 [file e-68-m1408-sup1.cif]

##############################################################################
#                                                                            #
# This CIF contains the data in a paper accepted for publication in          #
# Acta Crystallographica Section E. It conforms to the requirements of       #
# Notes for Authors for Acta Crystallographica Section E, and has been       #
# peer reviewed under the auspices of the IUCr Commission on Journals.       #
#                                                                            #
# Full details of the Crystallographic Information File format               #
# are given in the paper "The Crystallographic Information File (CIF):       #
# a New Standard Archive File for Crystallography" by S. R. Hall, F. H.      #
# Allen and I. D. Brown [Acta Cryst. (1991), A47, 655-685].                  #
#                                                                            #
# The current version of the core CIF dictionary is obtainable from          #
# ftp://ftp.iucr.org/pub/cif_core.dic.                                       #
#                                                                            #
# Software is freely available for graphical display of the structure(s)     #
# in this CIF. For information consult the CIF software page                 #
# http://www.iucr.org/resources/cif/software.                                #
#                                                                            #
# This file may be used for bona fide research purposes within the           #
# scientific community so long as proper attribution is given to the journal # 
# article from which it was obtained.                                        #
#                                                                            #
##############################################################################
data_global
_audit_creation_method     'WinGX routine CIF_UPDATE'
_audit_conform_dict_name     cif_core.dic
_audit_conform_dict_version     2.3
_journal_date_recd_electronic     2012-10-01
_journal_date_accepted     2012-10-19
_journal_name_full     'Acta Crystallographica, Section E'
_journal_year     2012
_journal_volume     68
_journal_issue     11
_journal_page_first     m1408
_journal_page_last     m1409
_journal_paper_category     QM
_journal_paper_doi     10.1107/S1600536812043528
_journal_coeditor_code     LH5542
_publ_contact_author_name     'Fronczek, Frank R.'
_publ_contact_author_address
;
Department of Chemistry
Louisiana State University
Baton Rouge
LA 70803-1804
USA
;
_publ_contact_author_email     ffroncz@lsu.edu
_publ_contact_author_fax     '225-578-3458'
_publ_contact_author_phone     '225-578-8270'
_publ_section_title
;
Di-\m-carbonyl-bis[bis(triphenylphosphane)rhodium(0)](<i>Rh</i>---<i>Rh</i>)
acetone disolvate
;
_publ_section_title_footnote
;
 CAS 47921--72--2, 48246--55--5.
;
loop_
    _publ_author_name
    _publ_author_footnote
    _publ_author_address
    'Gueorguieva, Petia G.'
;
Current address: School of Natural Sciences
University of California, Merced
5200 North Lake Rd.
Merced, CA 95343, USA
;
;
Department of Chemistry
Louisiana State University
Baton Rouge
LA 70803-1804
USA
;
    'Laneman, Scott A.'
;
Current address: Digital Specialty Chemicals, Inc.
300 Apollo Ct.
Vernon Hills, IL 60661 USA
;
;
Department of Chemistry
Louisiana State University
Baton Rouge
LA 70803-1804
USA
;
    'Stanley, George G.' .
;
Department of Chemistry
Louisiana State University
Baton Rouge
LA 70803-1804
USA
;
    'Fronczek, Frank R.' .
;
Department of Chemistry
Louisiana State University
Baton Rouge
LA 70803-1804
USA
;
    'Watkins, Steven F.' .
;
Department of Chemistry
Louisiana State University
Baton Rouge
LA 70803-1804
USA
;
data_I
_audit_creation_method     'WinGX routine CIF_UPDATE'
_chemical_name_systematic
;
Di-\m-carbonyl-bis[bis(triphenylphosphane)rhodium(0)](<i>Rh</i>---<i>Rh</i>)
acetone disolvate
;
_chemical_formula_moiety     'C74 H60 P4 O2 Rh2, 2(C3 H6 O)'
_chemical_formula_sum     'C80 H72 O4 P4 Rh2'
_chemical_formula_iupac     '[Rh2 (C18 H15 P)4 (C O)2], 2C3 H6 O'
_chemical_formula_weight     1427.16
_symmetry_cell_setting     monoclinic
_symmetry_space_group_name_H-M     'C 2/c'
_symmetry_space_group_name_Hall     '-C 2yc'
loop_
    _symmetry_equiv_pos_as_xyz
    'x, y, z'
    '-x, y, -z+1/2'
    'x+1/2, y+1/2, z'
    '-x+1/2, y+1/2, -z+1/2'
    '-x, -y, -z'
    'x, -y, z-1/2'
    '-x+1/2, -y+1/2, -z'
    'x+1/2, -y+1/2, z-1/2'
_cell_length_a     23.535(3)
_cell_length_b     13.0758(11)
_cell_length_c     24.650(2)
_cell_angle_alpha     90
_cell_angle_beta     115.67(2)
_cell_angle_gamma     90
_cell_volume     6837.1(16)
_cell_formula_units_Z     4
_cell_measurement_reflns_used     25
_cell_measurement_theta_min     2.62
_cell_measurement_theta_max     27.5
_cell_measurement_temperature     298(2)
_cell_measurement_pressure     101.3
_exptl_crystal_description     prism
_exptl_crystal_colour     red
_exptl_crystal_size_max     0.38
_exptl_crystal_size_mid     0.38
_exptl_crystal_size_min     0.23
_exptl_crystal_density_diffrn     1.386
_exptl_crystal_density_method     'not measured'
_exptl_crystal_F_000     2936
_exptl_absorpt_coefficient_mu     0.627
_exptl_absorpt_correction_type     psi-scan
_exptl_absorpt_process_details     '(North <i>et al.</i>, 1968)'
_exptl_absorpt_correction_T_min     0.7966
_exptl_absorpt_correction_T_max     0.8692
_diffrn_ambient_temperature     298(2)
_diffrn_radiation_type     MoK\a
_diffrn_radiation_wavelength     0.71073
_diffrn_radiation_source     'fine-focus sealed tube'
_diffrn_radiation_monochromator     graphite
_diffrn_measurement_device     'Enraf--Nonius CAD-4'
_diffrn_measurement_method     \q/2\q
_diffrn_reflns_number     6874
_diffrn_reflns_av_R_equivalents     0.0264
_diffrn_reflns_theta_min     1.83
_diffrn_reflns_theta_max     25.97
_diffrn_reflns_theta_full     25
_diffrn_measured_fraction_theta_max     1
_diffrn_measured_fraction_theta_full     1
_diffrn_reflns_limit_h_min     0
_diffrn_reflns_limit_h_max     28
_diffrn_reflns_limit_k_min     0
_diffrn_reflns_limit_k_max     16
_diffrn_reflns_limit_l_min     -30
_diffrn_reflns_limit_l_max     27
_diffrn_standards_number     3
_diffrn_standards_interval_count     3
_diffrn_standards_interval_time     60
_diffrn_standards_decay_%     4.0
_reflns_number_total     6718
_reflns_number_gt     5170
_reflns_threshold_expression     I>2\s(I)
_refine_ls_structure_factor_coef     Fsqd
_refine_ls_matrix_type     full
_refine_ls_R_factor_gt     0.0324
_refine_ls_wR_factor_ref     0.0823
_refine_ls_goodness_of_fit_ref     1.03
_refine_ls_restrained_S_all     1.03
_refine_ls_number_reflns     6718
_refine_ls_number_parameters     370
_refine_ls_number_restraints     0
_refine_ls_number_constraints     0
_refine_ls_hydrogen_treatment     constr
_refine_ls_weighting_scheme     calc
_refine_ls_weighting_details
         'calc w=1/[\s^2^(Fo^2^)+(0.0423P)^2^+0.3727P] where P=(Fo^2^+2Fc^2^)/3'
_atom_sites_solution_hydrogens     geom
_atom_sites_solution_primary     direct
_atom_sites_solution_secondary     difmap
_refine_ls_shift/su_max     0.003
_refine_diff_density_max     0.393
_refine_diff_density_min     -0.273
_refine_ls_extinction_method     none
_refine_ls_extinction_coef     0
loop_
    _atom_type_symbol
    _atom_type_description
    _atom_type_scat_dispersion_real
    _atom_type_scat_dispersion_imag
    _atom_type_scat_source
    C C 0.0033 0.0016 'International Tables Vol C Tables 4.2.6.8 and 6.1.1.4'
    H H 0 0 'International Tables Vol C Tables 4.2.6.8 and 6.1.1.4'
    O O 0.0106 0.006 'International Tables Vol C Tables 4.2.6.8 and 6.1.1.4'
    P P 0.1023 0.0942 'International Tables Vol C Tables 4.2.6.8 and 6.1.1.4'
    Rh Rh -1.1178 0.9187 'International Tables Vol C Tables 4.2.6.8 and 6.1.1.4'
_computing_data_collection     'CAD-4 EXPRESS (Enraf--Nonius, 1994)'
_computing_cell_refinement     'CAD-4 EXPRESS (Enraf--Nonius, 1994)'
_computing_data_reduction     'XCAD4 (Harms & Wocadlo, 1995)'
_computing_structure_solution     'SIR2002 (Burla <i>et al.</i>, 2003)'
_computing_structure_refinement
                 'SHELXL97 (Sheldrick, 2008) and SQUEEZE in PLATON (Spek, 2009)'
_computing_molecular_graphics     'ORTEP-3 for Windows (Farrugia, 1997)'
_computing_publication_material     'WinGX (Farrugia, 1999)'
loop_
    _atom_site_type_symbol
    _atom_site_label
    _atom_site_fract_x
    _atom_site_fract_y
    _atom_site_fract_z
    _atom_site_U_iso_or_equiv
    _atom_site_adp_type
    _atom_site_calc_flag
    _atom_site_refinement_flags
    _atom_site_occupancy
    _atom_site_disorder_assembly
    _atom_site_disorder_group
    P P1 0.88187(3) -0.11053(5) 0.72824(3) 0.03726(16) Uani d . 1 . .
    C C1 0.81798(13) -0.0719(2) 0.74770(11) 0.0410(6) Uani d . 1 . .
    C C2 0.80127(16) 0.0298(2) 0.74235(14) 0.0549(8) Uani d . 1 . .
    H H2 0.8229 0.0768 0.73 0.066 Uiso calc R 1 . .
    C C3 0.7526(2) 0.0623(3) 0.75522(17) 0.0752(11) Uani d . 1 . .
    H H3 0.7419 0.1313 0.7518 0.09 Uiso calc R 1 . .
    C C4 0.71999(19) -0.0065(3) 0.77297(17) 0.0768(11) Uani d . 1 . .
    H H4 0.6865 0.0155 0.7804 0.092 Uiso calc R 1 . .
    C C5 0.73669(16) -0.1068(3) 0.77967(14) 0.0621(9) Uani d . 1 . .
    H H5 0.7148 -0.1534 0.792 0.075 Uiso calc R 1 . .
    C C6 0.78618(15) -0.1396(2) 0.76812(13) 0.0524(7) Uani d . 1 . .
    H H6 0.7983 -0.2079 0.7741 0.063 Uiso calc R 1 . .
    C C7 0.84532(13) -0.19569(19) 0.66282(12) 0.0411(6) Uani d . 1 . .
    C C8 0.87874(15) -0.2110(2) 0.62867(14) 0.0547(8) Uani d . 1 . .
    H H8 0.9177 -0.1797 0.6398 0.066 Uiso calc R 1 . .
    C C9 0.85363(17) -0.2730(3) 0.57799(15) 0.0671(10) Uani d . 1 . .
    H H9 0.8756 -0.2824 0.5548 0.081 Uiso calc R 1 . .
    C C10 0.79721(18) -0.3200(3) 0.56208(15) 0.0706(10) Uani d . 1 . .
    H H10 0.7811 -0.3625 0.5285 0.085 Uiso calc R 1 . .
    C C11 0.76397(18) -0.3051(3) 0.59513(16) 0.0694(10) Uani d . 1 . .
    H H11 0.7249 -0.3363 0.5835 0.083 Uiso calc R 1 . .
    C C12 0.78835(15) -0.2437(2) 0.64586(13) 0.0560(8) Uani d . 1 . .
    H H12 0.7659 -0.2349 0.6686 0.067 Uiso calc R 1 . .
    C C13 0.92309(13) -0.2033(2) 0.78900(12) 0.0436(6) Uani d . 1 . .
    C C14 0.93637(16) -0.3018(2) 0.77782(15) 0.0613(9) Uani d . 1 . .
    H H14 0.9245 -0.3234 0.7384 0.074 Uiso calc R 1 . .
    C C15 0.96749(18) -0.3687(3) 0.82533(18) 0.0770(11) Uani d . 1 . .
    H H15 0.9769 -0.4345 0.8174 0.092 Uiso calc R 1 . .
    C C16 0.98448(17) -0.3396(3) 0.88318(17) 0.0736(11) Uani d . 1 . .
    H H16 1.0041 -0.3856 0.9146 0.088 Uiso calc R 1 . .
    C C17 0.97239(17) -0.2422(3) 0.89466(15) 0.0717(10) Uani d . 1 . .
    H H17 0.9847 -0.2213 0.9342 0.086 Uiso calc R 1 . .
    C C18 0.94185(15) -0.1738(3) 0.84792(14) 0.0585(8) Uani d . 1 . .
    H H18 0.934 -0.1074 0.8564 0.07 Uiso calc R 1 . .
    P P2 0.86831(3) 0.09673(5) 0.62360(3) 0.03564(16) Uani d . 1 . .
    C C19 0.88124(12) 0.2359(2) 0.63031(12) 0.0401(6) Uani d . 1 . .
    C C20 0.90876(14) 0.2779(2) 0.68686(13) 0.0521(8) Uani d . 1 . .
    H H20 0.9236 0.2352 0.7203 0.063 Uiso calc R 1 . .
    C C21 0.91480(16) 0.3830(2) 0.69503(15) 0.0636(9) Uani d . 1 . .
    H H21 0.9334 0.4101 0.7337 0.076 Uiso calc R 1 . .
    C C22 0.89343(16) 0.4465(2) 0.64633(17) 0.0654(9) Uani d . 1 . .
    H H22 0.8971 0.517 0.6518 0.079 Uiso calc R 1 . .
    C C23 0.86680(18) 0.4065(3) 0.58989(17) 0.0717(10) Uani d . 1 . .
    H H23 0.8526 0.4499 0.5567 0.086 Uiso calc R 1 . .
    C C24 0.86062(16) 0.3016(2) 0.58135(14) 0.0593(8) Uani d . 1 . .
    H H24 0.8425 0.275 0.5425 0.071 Uiso calc R 1 . .
    C C25 0.78347(12) 0.0915(2) 0.60350(11) 0.0398(6) Uani d . 1 . .
    C C26 0.74864(14) 0.1729(2) 0.60884(13) 0.0523(7) Uani d . 1 . .
    H H26 0.7679 0.2362 0.6214 0.063 Uiso calc R 1 . .
    C C27 0.68550(16) 0.1614(3) 0.59578(16) 0.0680(9) Uani d . 1 . .
    H H27 0.6628 0.2171 0.5995 0.082 Uiso calc R 1 . .
    C C28 0.65644(16) 0.0694(3) 0.57752(16) 0.0685(10) Uani d . 1 . .
    H H28 0.6143 0.0619 0.5697 0.082 Uiso calc R 1 . .
    C C29 0.68964(15) -0.0129(3) 0.57065(15) 0.0597(8) Uani d . 1 . .
    H H29 0.6696 -0.0755 0.5574 0.072 Uiso calc R 1 . .
    C C30 0.75280(14) -0.0021(2) 0.58356(13) 0.0470(7) Uani d . 1 . .
    H H30 0.775 -0.0577 0.5789 0.056 Uiso calc R 1 . .
    C C31 0.86728(13) 0.0638(2) 0.55073(12) 0.0414(6) Uani d . 1 . .
    C C32 0.81587(15) 0.0855(2) 0.49619(12) 0.0545(8) Uani d . 1 . .
    H H32 0.7809 0.1187 0.4962 0.065 Uiso calc R 1 . .
    C C33 0.81608(19) 0.0587(3) 0.44229(14) 0.0676(10) Uani d . 1 . .
    H H33 0.7815 0.0745 0.4063 0.081 Uiso calc R 1 . .
    C C34 0.8669(2) 0.0088(3) 0.44120(16) 0.0728(11) Uani d . 1 . .
    H H34 0.8673 -0.0083 0.4047 0.087 Uiso calc R 1 . .
    C C35 0.9171(2) -0.0156(3) 0.49460(19) 0.0835(12) Uani d . 1 . .
    H H35 0.9514 -0.0503 0.4942 0.1 Uiso calc R 1 . .
    C C36 0.91725(16) 0.0110(3) 0.54926(15) 0.0639(9) Uani d . 1 . .
    H H36 0.9513 -0.007 0.5851 0.077 Uiso calc R 1 . .
    Rh Rh1 0.941218(9) 0.013747(14) 0.708963(9) 0.03409(7) Uani d . 1 . .
    C C40 1.01769(13) 0.0593(2) 0.70298(12) 0.0435(7) Uani d . 1 . .
    O O40 1.04318(10) 0.09216(19) 0.67507(10) 0.0660(6) Uani d . 1 . .
loop_
    _atom_site_aniso_label
    _atom_site_aniso_U_11
    _atom_site_aniso_U_22
    _atom_site_aniso_U_33
    _atom_site_aniso_U_12
    _atom_site_aniso_U_13
    _atom_site_aniso_U_23
    P1 0.0398(4) 0.0314(3) 0.0343(3) -0.0018(3) 0.0101(3) -0.0004(3)
    C1 0.0425(15) 0.0420(16) 0.0325(13) -0.0010(12) 0.0106(12) -0.0010(11)
    C2 0.072(2) 0.0469(18) 0.0517(18) 0.0104(15) 0.0326(16) 0.0081(14)
    C3 0.094(3) 0.064(2) 0.081(3) 0.031(2) 0.051(2) 0.015(2)
    C4 0.075(3) 0.101(3) 0.071(2) 0.027(2) 0.048(2) 0.016(2)
    C5 0.063(2) 0.078(2) 0.0519(19) -0.0085(18) 0.0311(17) 0.0064(17)
    C6 0.0587(19) 0.0476(17) 0.0506(17) -0.0074(14) 0.0234(15) -0.0024(14)
    C7 0.0443(15) 0.0309(13) 0.0369(14) 0.0001(11) 0.0071(12) -0.0004(11)
    C8 0.0515(18) 0.0554(19) 0.0513(18) 0.0051(15) 0.0169(15) -0.0078(14)
    C9 0.074(2) 0.068(2) 0.0511(19) 0.0114(19) 0.0190(17) -0.0148(17)
    C10 0.080(3) 0.056(2) 0.0483(19) 0.0008(19) 0.0029(18) -0.0171(16)
    C11 0.072(2) 0.059(2) 0.063(2) -0.0199(18) 0.0158(19) -0.0109(17)
    C12 0.061(2) 0.0533(19) 0.0499(17) -0.0183(15) 0.0205(15) -0.0082(14)
    C13 0.0429(15) 0.0394(15) 0.0425(15) 0.0003(12) 0.0129(13) 0.0071(12)
    C14 0.067(2) 0.0473(18) 0.0561(19) 0.0123(16) 0.0140(16) 0.0040(15)
    C15 0.081(3) 0.049(2) 0.079(3) 0.0132(19) 0.014(2) 0.0149(19)
    C16 0.063(2) 0.067(2) 0.073(3) 0.0084(18) 0.0131(19) 0.035(2)
    C17 0.071(2) 0.084(3) 0.0462(19) 0.000(2) 0.0128(17) 0.0166(18)
    C18 0.067(2) 0.0502(18) 0.0500(18) -0.0006(16) 0.0172(16) 0.0045(14)
    P2 0.0333(3) 0.0350(4) 0.0313(3) 0.0018(3) 0.0071(3) 0.0008(3)
    C19 0.0349(14) 0.0352(14) 0.0426(15) 0.0018(11) 0.0097(11) 0.0019(11)
    C20 0.0530(18) 0.0422(16) 0.0472(17) 0.0042(14) 0.0087(14) -0.0011(13)
    C21 0.067(2) 0.0438(18) 0.062(2) -0.0012(16) 0.0106(16) -0.0124(15)
    C22 0.066(2) 0.0346(16) 0.087(3) -0.0006(15) 0.025(2) -0.0032(17)
    C23 0.088(3) 0.0410(18) 0.075(2) 0.0024(17) 0.025(2) 0.0164(17)
    C24 0.072(2) 0.0459(18) 0.0479(18) -0.0008(16) 0.0146(16) 0.0047(14)
    C25 0.0343(14) 0.0432(15) 0.0334(13) 0.0033(11) 0.0067(11) 0.0032(11)
    C26 0.0454(17) 0.0526(18) 0.0557(18) 0.0042(14) 0.0188(15) -0.0013(14)
    C27 0.051(2) 0.075(2) 0.082(2) 0.0142(18) 0.0320(19) 0.0062(19)
    C28 0.0387(17) 0.086(3) 0.076(2) -0.0043(18) 0.0207(17) 0.012(2)
    C29 0.0460(17) 0.060(2) 0.064(2) -0.0115(15) 0.0156(15) 0.0076(16)
    C30 0.0418(15) 0.0487(17) 0.0435(15) -0.0005(13) 0.0118(12) 0.0039(12)
    C31 0.0430(15) 0.0404(15) 0.0372(14) -0.0042(12) 0.0141(12) -0.0014(11)
    C32 0.062(2) 0.0548(18) 0.0376(15) 0.0089(15) 0.0132(14) 0.0042(13)
    C33 0.092(3) 0.063(2) 0.0361(16) -0.003(2) 0.0164(17) 0.0008(15)
    C34 0.096(3) 0.081(3) 0.051(2) -0.026(2) 0.040(2) -0.0163(18)
    C35 0.071(3) 0.111(3) 0.080(3) -0.006(2) 0.044(2) -0.027(2)
    C36 0.0499(18) 0.085(3) 0.0538(19) 0.0008(17) 0.0195(15) -0.0136(17)
    Rh1 0.03109(11) 0.03049(11) 0.03132(11) -0.00057(8) 0.00472(8) 0.00033(8)
    C40 0.0425(16) 0.0366(14) 0.0378(14) -0.0003(12) 0.0047(12) 0.0054(12)
    O40 0.0493(13) 0.0884(17) 0.0531(13) -0.0058(12) 0.0154(11) 0.0280(12)
_geom_special_details
;
All e.s.d.'s (except the e.s.d. in the dihedral angle between two l.s. planes)
are estimated using the full covariance matrix. The cell e.s.d.'s are taken
into account individually in the estimation of e.s.d.'s in distances, angles
and torsion angles; correlations between e.s.d.'s in cell parameters are only
used when they are defined by crystal symmetry. An approximate (isotropic)
treatment of cell e.s.d.'s is used for estimating e.s.d.'s involving l.s.
planes.
;
loop_
    _geom_bond_atom_site_label_1
    _geom_bond_atom_site_label_2
    _geom_bond_site_symmetry_2
    _geom_bond_distance
    _geom_bond_publ_flag
    P1 C1 . 1.836(3) ?
    P1 C7 . 1.838(3) ?
    P1 C13 . 1.843(3) ?
    P1 Rh1 . 2.3222(7) ?
    C1 C2 . 1.376(4) ?
    C1 C6 . 1.387(4) ?
    C2 C3 . 1.382(5) ?
    C2 H2 . 0.93 ?
    C3 C4 . 1.372(5) ?
    C3 H3 . 0.93 ?
    C4 C5 . 1.359(5) ?
    C4 H4 . 0.93 ?
    C5 C6 . 1.382(4) ?
    C5 H5 . 0.93 ?
    C6 H6 . 0.93 ?
    C7 C12 . 1.372(4) ?
    C7 C8 . 1.393(4) ?
    C8 C9 . 1.389(4) ?
    C8 H8 . 0.93 ?
    C9 C10 . 1.358(5) ?
    C9 H9 . 0.93 ?
    C10 C11 . 1.366(5) ?
    C10 H10 . 0.93 ?
    C11 C12 . 1.384(4) ?
    C11 H11 . 0.93 ?
    C12 H12 . 0.93 ?
    C13 C18 . 1.378(4) ?
    C13 C14 . 1.381(4) ?
    C14 C15 . 1.389(4) ?
    C14 H14 . 0.93 ?
    C15 C16 . 1.358(5) ?
    C15 H15 . 0.93 ?
    C16 C17 . 1.361(5) ?
    C16 H16 . 0.93 ?
    C17 C18 . 1.388(4) ?
    C17 H17 . 0.93 ?
    C18 H18 . 0.93 ?
    P2 C31 . 1.837(3) ?
    P2 C25 . 1.838(3) ?
    P2 C19 . 1.841(3) ?
    P2 Rh1 . 2.3283(8) ?
    C19 C20 . 1.372(4) ?
    C19 C24 . 1.386(4) ?
    C20 C21 . 1.387(4) ?
    C20 H20 . 0.93 ?
    C21 C22 . 1.364(5) ?
    C21 H21 . 0.93 ?
    C22 C23 . 1.359(5) ?
    C22 H22 . 0.93 ?
    C23 C24 . 1.386(4) ?
    C23 H23 . 0.93 ?
    C24 H24 . 0.93 ?
    C25 C26 . 1.384(4) ?
    C25 C30 . 1.397(4) ?
    C26 C27 . 1.386(4) ?
    C26 H26 . 0.93 ?
    C27 C28 . 1.361(5) ?
    C27 H27 . 0.93 ?
    C28 C29 . 1.383(5) ?
    C28 H28 . 0.93 ?
    C29 C30 . 1.386(4) ?
    C29 H29 . 0.93 ?
    C30 H30 . 0.93 ?
    C31 C36 . 1.377(4) ?
    C31 C32 . 1.394(4) ?
    C32 C33 . 1.376(4) ?
    C32 H32 . 0.93 ?
    C33 C34 . 1.373(5) ?
    C33 H33 . 0.93 ?
    C34 C35 . 1.372(6) ?
    C34 H34 . 0.93 ?
    C35 C36 . 1.390(5) ?
    C35 H35 . 0.93 ?
    C36 H36 . 0.93 ?
    Rh1 C40 . 1.961(3) ?
    Rh1 C40 2_756 2.045(3) ?
    Rh1 Rh1 2_756 2.6266(8) ?
    C40 O40 . 1.173(3) ?
    C40 Rh1 2_756 2.045(3) ?
loop_
    _geom_angle_atom_site_label_1
    _geom_angle_atom_site_label_2
    _geom_angle_atom_site_label_3
    _geom_angle_site_symmetry_1
    _geom_angle_site_symmetry_3
    _geom_angle
    _geom_angle_publ_flag
    C1 P1 C7 . . 105.72(13) ?
    C1 P1 C13 . . 99.86(13) ?
    C7 P1 C13 . . 101.28(12) ?
    C1 P1 Rh1 . . 119.62(9) ?
    C7 P1 Rh1 . . 109.80(9) ?
    C13 P1 Rh1 . . 118.38(9) ?
    C2 C1 C6 . . 118.3(3) ?
    C2 C1 P1 . . 118.2(2) ?
    C6 C1 P1 . . 123.4(2) ?
    C1 C2 C3 . . 120.4(3) ?
    C1 C2 H2 . . 119.8 ?
    C3 C2 H2 . . 119.8 ?
    C4 C3 C2 . . 120.3(3) ?
    C4 C3 H3 . . 119.8 ?
    C2 C3 H3 . . 119.8 ?
    C5 C4 C3 . . 120.0(3) ?
    C5 C4 H4 . . 120 ?
    C3 C4 H4 . . 120 ?
    C4 C5 C6 . . 120.0(3) ?
    C4 C5 H5 . . 120 ?
    C6 C5 H5 . . 120 ?
    C5 C6 C1 . . 120.8(3) ?
    C5 C6 H6 . . 119.6 ?
    C1 C6 H6 . . 119.6 ?
    C12 C7 C8 . . 118.9(3) ?
    C12 C7 P1 . . 124.7(2) ?
    C8 C7 P1 . . 116.4(2) ?
    C9 C8 C7 . . 119.7(3) ?
    C9 C8 H8 . . 120.1 ?
    C7 C8 H8 . . 120.1 ?
    C10 C9 C8 . . 120.4(3) ?
    C10 C9 H9 . . 119.8 ?
    C8 C9 H9 . . 119.8 ?
    C9 C10 C11 . . 120.3(3) ?
    C9 C10 H10 . . 119.9 ?
    C11 C10 H10 . . 119.9 ?
    C10 C11 C12 . . 120.1(3) ?
    C10 C11 H11 . . 120 ?
    C12 C11 H11 . . 120 ?
    C7 C12 C11 . . 120.6(3) ?
    C7 C12 H12 . . 119.7 ?
    C11 C12 H12 . . 119.7 ?
    C18 C13 C14 . . 118.4(3) ?
    C18 C13 P1 . . 119.2(2) ?
    C14 C13 P1 . . 122.5(2) ?
    C13 C14 C15 . . 120.1(3) ?
    C13 C14 H14 . . 120 ?
    C15 C14 H14 . . 120 ?
    C16 C15 C14 . . 121.1(3) ?
    C16 C15 H15 . . 119.4 ?
    C14 C15 H15 . . 119.4 ?
    C15 C16 C17 . . 119.2(3) ?
    C15 C16 H16 . . 120.4 ?
    C17 C16 H16 . . 120.4 ?
    C16 C17 C18 . . 120.7(3) ?
    C16 C17 H17 . . 119.7 ?
    C18 C17 H17 . . 119.7 ?
    C13 C18 C17 . . 120.6(3) ?
    C13 C18 H18 . . 119.7 ?
    C17 C18 H18 . . 119.7 ?
    C31 P2 C25 . . 100.08(12) ?
    C31 P2 C19 . . 104.56(13) ?
    C25 P2 C19 . . 100.32(12) ?
    C31 P2 Rh1 . . 117.82(9) ?
    C25 P2 Rh1 . . 121.02(9) ?
    C19 P2 Rh1 . . 110.55(8) ?
    C20 C19 C24 . . 118.0(3) ?
    C20 C19 P2 . . 118.3(2) ?
    C24 C19 P2 . . 123.5(2) ?
    C19 C20 C21 . . 121.2(3) ?
    C19 C20 H20 . . 119.4 ?
    C21 C20 H20 . . 119.4 ?
    C22 C21 C20 . . 120.0(3) ?
    C22 C21 H21 . . 120 ?
    C20 C21 H21 . . 120 ?
    C23 C22 C21 . . 119.8(3) ?
    C23 C22 H22 . . 120.1 ?
    C21 C22 H22 . . 120.1 ?
    C22 C23 C24 . . 120.5(3) ?
    C22 C23 H23 . . 119.7 ?
    C24 C23 H23 . . 119.7 ?
    C19 C24 C23 . . 120.4(3) ?
    C19 C24 H24 . . 119.8 ?
    C23 C24 H24 . . 119.8 ?
    C26 C25 C30 . . 118.0(3) ?
    C26 C25 P2 . . 124.4(2) ?
    C30 C25 P2 . . 117.6(2) ?
    C25 C26 C27 . . 121.0(3) ?
    C25 C26 H26 . . 119.5 ?
    C27 C26 H26 . . 119.5 ?
    C28 C27 C26 . . 120.5(3) ?
    C28 C27 H27 . . 119.8 ?
    C26 C27 H27 . . 119.8 ?
    C27 C28 C29 . . 119.9(3) ?
    C27 C28 H28 . . 120 ?
    C29 C28 H28 . . 120 ?
    C28 C29 C30 . . 119.9(3) ?
    C28 C29 H29 . . 120 ?
    C30 C29 H29 . . 120 ?
    C29 C30 C25 . . 120.6(3) ?
    C29 C30 H30 . . 119.7 ?
    C25 C30 H30 . . 119.7 ?
    C36 C31 C32 . . 118.1(3) ?
    C36 C31 P2 . . 119.6(2) ?
    C32 C31 P2 . . 122.2(2) ?
    C33 C32 C31 . . 121.0(3) ?
    C33 C32 H32 . . 119.5 ?
    C31 C32 H32 . . 119.5 ?
    C34 C33 C32 . . 120.5(3) ?
    C34 C33 H33 . . 119.7 ?
    C32 C33 H33 . . 119.7 ?
    C35 C34 C33 . . 119.1(3) ?
    C35 C34 H34 . . 120.4 ?
    C33 C34 H34 . . 120.4 ?
    C34 C35 C36 . . 120.8(4) ?
    C34 C35 H35 . . 119.6 ?
    C36 C35 H35 . . 119.6 ?
    C31 C36 C35 . . 120.4(3) ?
    C31 C36 H36 . . 119.8 ?
    C35 C36 H36 . . 119.8 ?
    C40 Rh1 C40 . 2_756 87.93(14) ?
    C40 Rh1 P1 . . 151.76(8) ?
    C40 Rh1 P1 2_756 . 92.09(9) ?
    C40 Rh1 P2 . . 97.56(8) ?
    C40 Rh1 P2 2_756 . 130.38(8) ?
    P1 Rh1 P2 . . 103.76(3) ?
    C40 Rh1 Rh1 . 2_756 50.44(8) ?
    C40 Rh1 Rh1 2_756 2_756 47.66(8) ?
    P1 Rh1 Rh1 . 2_756 111.635(19) ?
    P2 Rh1 Rh1 . 2_756 144.50(2) ?
    O40 C40 Rh1 . . 151.0(2) ?
    O40 C40 Rh1 . 2_756 127.0(2) ?
    Rh1 C40 Rh1 . 2_756 81.90(11) ?
loop_
    _geom_torsion_atom_site_label_1
    _geom_torsion_atom_site_label_2
    _geom_torsion_atom_site_label_3
    _geom_torsion_atom_site_label_4
    _geom_torsion_site_symmetry_1
    _geom_torsion_site_symmetry_2
    _geom_torsion_site_symmetry_3
    _geom_torsion_site_symmetry_4
    _geom_torsion
    _geom_torsion_publ_flag
    C7 P1 C1 C2 . . . . -115.7(2) ?
    C13 P1 C1 C2 . . . . 139.5(2) ?
    Rh1 P1 C1 C2 . . . . 8.7(3) ?
    C7 P1 C1 C6 . . . . 65.1(3) ?
    C13 P1 C1 C6 . . . . -39.7(3) ?
    Rh1 P1 C1 C6 . . . . -170.5(2) ?
    C6 C1 C2 C3 . . . . -2.1(5) ?
    P1 C1 C2 C3 . . . . 178.6(3) ?
    C1 C2 C3 C4 . . . . -0.6(6) ?
    C2 C3 C4 C5 . . . . 1.9(6) ?
    C3 C4 C5 C6 . . . . -0.5(6) ?
    C4 C5 C6 C1 . . . . -2.2(5) ?
    C2 C1 C6 C5 . . . . 3.5(4) ?
    P1 C1 C6 C5 . . . . -177.3(2) ?
    C1 P1 C7 C12 . . . . -18.3(3) ?
    C13 P1 C7 C12 . . . . 85.5(3) ?
    Rh1 P1 C7 C12 . . . . -148.6(2) ?
    C1 P1 C7 C8 . . . . 161.5(2) ?
    C13 P1 C7 C8 . . . . -94.8(2) ?
    Rh1 P1 C7 C8 . . . . 31.2(2) ?
    C12 C7 C8 C9 . . . . 0.8(4) ?
    P1 C7 C8 C9 . . . . -179.0(2) ?
    C7 C8 C9 C10 . . . . -1.0(5) ?
    C8 C9 C10 C11 . . . . 1.3(6) ?
    C9 C10 C11 C12 . . . . -1.4(6) ?
    C8 C7 C12 C11 . . . . -1.0(5) ?
    P1 C7 C12 C11 . . . . 178.8(2) ?
    C10 C11 C12 C7 . . . . 1.3(5) ?
    C1 P1 C13 C18 . . . . -53.5(3) ?
    C7 P1 C13 C18 . . . . -161.9(3) ?
    Rh1 P1 C13 C18 . . . . 78.1(3) ?
    C1 P1 C13 C14 . . . . 126.8(3) ?
    C7 P1 C13 C14 . . . . 18.5(3) ?
    Rh1 P1 C13 C14 . . . . -101.5(3) ?
    C18 C13 C14 C15 . . . . 0.5(5) ?
    P1 C13 C14 C15 . . . . -179.9(3) ?
    C13 C14 C15 C16 . . . . 1.1(6) ?
    C14 C15 C16 C17 . . . . -2.0(6) ?
    C15 C16 C17 C18 . . . . 1.4(6) ?
    C14 C13 C18 C17 . . . . -1.1(5) ?
    P1 C13 C18 C17 . . . . 179.3(3) ?
    C16 C17 C18 C13 . . . . 0.2(5) ?
    C31 P2 C19 C20 . . . . -154.4(2) ?
    C25 P2 C19 C20 . . . . 102.2(2) ?
    Rh1 P2 C19 C20 . . . . -26.6(3) ?
    C31 P2 C19 C24 . . . . 30.4(3) ?
    C25 P2 C19 C24 . . . . -73.0(3) ?
    Rh1 P2 C19 C24 . . . . 158.1(2) ?
    C24 C19 C20 C21 . . . . 1.2(5) ?
    P2 C19 C20 C21 . . . . -174.3(3) ?
    C19 C20 C21 C22 . . . . -0.3(5) ?
    C20 C21 C22 C23 . . . . -0.6(6) ?
    C21 C22 C23 C24 . . . . 0.6(6) ?
    C20 C19 C24 C23 . . . . -1.2(5) ?
    P2 C19 C24 C23 . . . . 174.0(3) ?
    C22 C23 C24 C19 . . . . 0.3(6) ?
    C31 P2 C25 C26 . . . . -120.9(3) ?
    C19 P2 C25 C26 . . . . -13.9(3) ?
    Rh1 P2 C25 C26 . . . . 107.8(2) ?
    C31 P2 C25 C30 . . . . 61.5(2) ?
    C19 P2 C25 C30 . . . . 168.5(2) ?
    Rh1 P2 C25 C30 . . . . -69.8(2) ?
    C30 C25 C26 C27 . . . . 1.1(4) ?
    P2 C25 C26 C27 . . . . -176.5(2) ?
    C25 C26 C27 C28 . . . . 0.2(5) ?
    C26 C27 C28 C29 . . . . -1.4(6) ?
    C27 C28 C29 C30 . . . . 1.3(5) ?
    C28 C29 C30 C25 . . . . 0.0(5) ?
    C26 C25 C30 C29 . . . . -1.1(4) ?
    P2 C25 C30 C29 . . . . 176.6(2) ?
    C25 P2 C31 C36 . . . . -148.2(3) ?
    C19 P2 C31 C36 . . . . 108.3(3) ?
    Rh1 P2 C31 C36 . . . . -14.9(3) ?
    C25 P2 C31 C32 . . . . 28.3(3) ?
    C19 P2 C31 C32 . . . . -75.2(3) ?
    Rh1 P2 C31 C32 . . . . 161.6(2) ?
    C36 C31 C32 C33 . . . . -2.6(5) ?
    P2 C31 C32 C33 . . . . -179.1(3) ?
    C31 C32 C33 C34 . . . . 0.7(5) ?
    C32 C33 C34 C35 . . . . 1.1(6) ?
    C33 C34 C35 C36 . . . . -1.0(6) ?
    C32 C31 C36 C35 . . . . 2.7(5) ?
    P2 C31 C36 C35 . . . . 179.3(3) ?
    C34 C35 C36 C31 . . . . -1.0(6) ?
    C1 P1 Rh1 C40 . . . . 158.53(19) ?
    C7 P1 Rh1 C40 . . . . -79.1(2) ?
    C13 P1 Rh1 C40 . . . . 36.5(2) ?
    C1 P1 Rh1 C40 . . . 2_756 69.02(13) ?
    C7 P1 Rh1 C40 . . . 2_756 -168.58(12) ?
    C13 P1 Rh1 C40 . . . 2_756 -53.06(13) ?
    C1 P1 Rh1 P2 . . . . -63.55(10) ?
    C7 P1 Rh1 P2 . . . . 58.85(9) ?
    C13 P1 Rh1 P2 . . . . 174.37(11) ?
    C1 P1 Rh1 Rh1 . . . 2_756 113.74(9) ?
    C7 P1 Rh1 Rh1 . . . 2_756 -123.86(9) ?
    C13 P1 Rh1 Rh1 . . . 2_756 -8.34(11) ?
    C31 P2 Rh1 C40 . . . . 59.88(13) ?
    C25 P2 Rh1 C40 . . . . -176.87(13) ?
    C19 P2 Rh1 C40 . . . . -60.21(13) ?
    C31 P2 Rh1 C40 . . . 2_756 153.61(15) ?
    C25 P2 Rh1 C40 . . . 2_756 -83.14(15) ?
    C19 P2 Rh1 C40 . . . 2_756 33.52(15) ?
    C31 P2 Rh1 P1 . . . . -101.46(10) ?
    C25 P2 Rh1 P1 . . . . 21.78(11) ?
    C19 P2 Rh1 P1 . . . . 138.45(10) ?
    C31 P2 Rh1 Rh1 . . . 2_756 82.89(11) ?
    C25 P2 Rh1 Rh1 . . . 2_756 -153.87(10) ?
    C19 P2 Rh1 Rh1 . . . 2_756 -37.21(11) ?
    C40 Rh1 C40 O40 2_756 . . . -150.3(5) ?
    P1 Rh1 C40 O40 . . . . 119.1(5) ?
    P2 Rh1 C40 O40 . . . . -19.8(5) ?
    Rh1 Rh1 C40 O40 2_756 . . . 177.3(6) ?
    C40 Rh1 C40 Rh1 2_756 . . 2_756 32.40(14) ?
    P1 Rh1 C40 Rh1 . . . 2_756 -58.2(2) ?
    P2 Rh1 C40 Rh1 . . . 2_756 162.88(6) ?
loop_
    _platon_squeeze_void_nr
    _platon_squeeze_void_average_x
    _platon_squeeze_void_average_y
    _platon_squeeze_void_average_z
    _platon_squeeze_void_volume
    _platon_squeeze_void_count_electrons
    _platon_squeeze_void_content
    1 0.500 0.000 0.000 288 71 ' '
    2 0.500 0.000 0.500 288 71 ' '
    3 0.000 0.500 0.500 288 71 ' '
    4 1.000 0.500 1.000 288 71 ' '
_platon_squeeze_details
;
Each solvent accessible cavity associated with a dirhodium molecule
(estimated volume 288 \%A^3^) contains two disordered acetone molecules,
for which no reasonable model could be developed. Therefore, the observed
structure amplitudes were modified by PLATON (Spek, 1990) to eliminate
the diffuse electron density (71 electrons) found in each cavity. The
solvent is included in the formula, FW, density, etc., but is not in the
refined model.
;
