# Supplementary material for: Di-μ-carbonyl-bis­[bis­(triphenyl­phos­phane)rhodium(0)](Rh—Rh) acetone disolvate
Source: Acta Crystallogr Sect E Struct Rep Online. 2012 Oct 27;68(Pt 11):m1408–9. doi: 10.1107/S1600536812043528 (PMC3515148; doi:10.1107/S1600536812043528)
Supplement: Supplementary file 2 [file e-68-m1408-Isup2.hkl]

#
# h,k,l, Fc-squared, Fo-squared, sigma(Fo-squared) and status flag
#
data_I
_shelx_title ' petsfw in C 2/c using SQUEEZE                      '
_shelx_refln_list_code   4
_shelx_F_calc_maximum    768.12
_exptl_crystal_F_000    2680.00
_reflns_d_resolution_high    0.7709
 
loop_
 _symmetry_equiv_pos_as_xyz
 x,y,z
 -x,y,1/2-z
 -x,-y,-z
 x,-y,1/2+z
 1/2+x,1/2+y,z
 1/2-x,1/2+y,1/2-z
 1/2-x,1/2-y,-z
 1/2+x,1/2-y,1/2+z
 
_cell_length_a 23.53500
_cell_length_b  13.0758
_cell_length_c  24.6500
_cell_angle_alpha   90.000
_cell_angle_beta  115.670
_cell_angle_gamma   90.000
 
_shelx_F_squared_multiplier     1.000
 
loop_
 _refln_index_h
 _refln_index_k
 _refln_index_l
 _refln_F_squared_calc
 _refln_F_squared_meas
 _refln_F_squared_sigma
 _refln_observed_status
 _refln_sint/lambda
   2   0   0     2508.75     2328.67    133.73 o   0.04714
   4   0   0    21690.45    21756.84    256.32 o   0.09429
   6   0   0    71269.84    75528.40    627.63 o   0.14143
   8   0   0    11967.83    12214.73    283.17 o   0.18857
  10   0   0    45090.18    46063.71    572.42 o   0.23571
  12   0   0    28579.21    28123.31    483.77 o   0.28286
  14   0   0     6887.86     6502.74    327.24 o   0.33000
  16   0   0    49229.37    46271.91    839.37 o   0.37714
  18   0   0     3508.54     3250.61    162.10 o   0.42428
  20   0   0        2.34        1.52    214.28 o   0.47143
  22   0   0      626.73      307.99    135.76 o   0.51857
  24   0   0     1150.09     1517.15    167.17 o   0.56571
  26   0   0     4101.03     3770.85    211.24 o   0.61286
   1   1   0   311818.53   306019.19   2229.38 o   0.04492
   3   1   0       38.92       90.67     34.95 o   0.08039
   5   1   0    21988.91    23532.85    297.35 o   0.12390
   7   1   0    45129.79    45558.16    465.53 o   0.16937
   9   1   0    42134.43    43435.67    532.40 o   0.21556
  11   1   0    38358.01    37725.20    574.44 o   0.26209
  13   1   0     3020.03     3063.69    121.07 o   0.30880
  15   1   0    35450.47    34345.41    672.71 o   0.35563
  17   1   0    26193.30    26351.36    633.20 o   0.40253
  19   1   0     1694.32     1503.48    130.19 o   0.44949
  21   1   0      230.91       54.20    132.72 o   0.49647
  23   1   0       77.27       80.04    276.58 o   0.54349
  25   1   0     3842.04     3928.39    220.86 o   0.59052
   0   2   0   193221.86   194601.89    445.77 o   0.07648
   2   2   0    11968.48    12398.11     69.91 o   0.08984
   4   2   0      143.70      163.11     49.14 o   0.12140
   6   2   0    19071.18    19886.11    265.44 o   0.16078
   8   2   0    61493.02    64474.21    641.31 o   0.20349
  10   2   0    24021.51    23628.08    468.57 o   0.24781
  12   2   0     3416.90     2958.83    158.05 o   0.29301
  14   2   0     1569.14     1405.20     93.71 o   0.33874
  16   2   0    26565.94    25133.58    586.60 o   0.38482
  18   2   0     7916.95     8210.86    304.95 o   0.43112
  20   2   0     1431.63     1439.14    155.01 o   0.47759
  22   2   0        4.33        4.05    145.38 o   0.52418
  24   2   0     3279.58     3922.82    219.85 o   0.57086
   1   3   0   143244.98   143462.42    880.91 o   0.11711
   3   3   0    28718.82    29702.27    422.47 o   0.13476
   5   3   0       84.16       98.27     56.73 o   0.16447
   7   3   0    52339.81    52271.13    620.03 o   0.20096
   9   3   0    58788.27    60896.86    706.15 o   0.24117
  11   3   0     4380.68     4076.30    149.94 o   0.28353
  13   3   0     3519.88     3370.66    172.23 o   0.32720
  15   3   0    11197.17    10746.21    435.14 o   0.37171
  17   3   0     8141.26     7886.66    351.05 o   0.41681
  19   3   0     1641.15     1562.24    151.97 o   0.46231
  21   3   0     1844.99     1669.12    164.63 o   0.50812
  23   3   0     2356.68     2549.53    189.96 o   0.55414
  25   3   0     4751.68     4619.85    214.28 o   0.60035
   0   4   0    62707.18    60268.22    544.05 o   0.15295
   2   4   0    27191.23    26415.19    349.53 o   0.16005
   4   4   0      525.32      518.72     95.23 o   0.17968
   6   4   0    32415.85    33042.04    488.83 o   0.20832
   8   4   0    72616.51    70825.48    717.29 o   0.24280
  10   4   0    19321.32    19474.27    400.69 o   0.28099
  12   4   0     1318.04     1419.89    100.30 o   0.32156
  14   4   0     6585.28     6081.78    248.22 o   0.36372
  16   4   0     6498.56     6520.97    242.64 o   0.40698
  18   4   0     5896.97     5825.97    239.60 o   0.45101
  20   4   0     5312.42     4915.68    215.80 o   0.49562
  22   4   0     1039.17     1078.98    156.53 o   0.54066
  24   4   0     4217.47     4549.43    247.20 o   0.58603
   1   5   0    23226.09    22650.42    291.78 o   0.19264
   3   5   0    61215.23    66385.47    644.35 o   0.20385
   5   5   0    19072.52    20418.00    348.01 o   0.22460
   7   5   0    40881.42    39155.73    540.50 o   0.25255
   9   5   0    58965.01    58375.70    744.14 o   0.28559
  11   5   0      926.48      919.41    100.30 o   0.32215
  13   5   0    10261.68    10033.47    311.54 o   0.36118
  15   5   0     2174.49     1995.35    126.13 o   0.40195
  17   5   0     4106.90     4431.40    174.76 o   0.44399
  19   5   0     8350.21     8008.75    320.65 o   0.48696
  21   5   0       59.34        5.57    270.00 o   0.53064
  23   5   0     3986.06     4130.00    237.07 o   0.57487
   0   6   0     5214.69     4409.12    229.98 o   0.22943
   2   6   0    16512.85    15407.08    387.52 o   0.23422
   4   6   0    26710.46    28331.51    494.91 o   0.24805
   6   6   0    32291.22    32879.93    570.39 o   0.26952
   8   6   0    68917.99    68084.48    889.52 o   0.29698
  10   6   0    13750.41    13795.71    444.76 o   0.32894
  12   6   0     3421.82     3270.36    141.84 o   0.36421
  14   6   0     3636.89     3954.22    159.06 o   0.40192
  16   6   0     6500.38     6192.21    275.57 o   0.44145
  18   6   0     5246.79     5527.60    242.64 o   0.48234
  20   6   0     5187.39     5289.02    227.95 o   0.52429
  22   6   0     1276.14     1506.52    185.40 o   0.56706
  24   6   0     3345.75     3555.56    203.13 o   0.61047
   1   7   0    11546.18    10288.78    343.96 o   0.26871
   3   7   0     7541.59     8387.15    296.85 o   0.27685
   5   7   0    21358.95    20966.60    493.90 o   0.29247
   7   7   0    19641.43    18929.72    491.37 o   0.31444
   9   7   0    18612.78    17947.49    495.42 o   0.34154
  11   7   0     6028.19     6111.67    197.05 o   0.37266
  13   7   0     2766.25     2454.80    153.49 o   0.40687
  15   7   0     3297.72     3677.64    171.22 o   0.44346
  17   7   0     4457.79     4760.16    199.59 o   0.48189
  19   7   0     8884.31     9025.42    355.61 o   0.52175
  21   7   0      168.77        7.09    327.75 o   0.56274
  23   7   0     2042.83     1839.33    171.72 o   0.60462
   0   8   0    18042.41    15391.38    406.77 o   0.30591
   2   8   0    14692.88    14456.27    400.18 o   0.30952
   4   8   0       20.48       66.87     80.54 o   0.32011
   6   8   0    16469.46    16629.93    448.81 o   0.33702
   8   8   0     5323.77     5376.65    182.36 o   0.35936
  10   8   0     2945.42     2548.01    141.33 o   0.38619
  12   8   0     6316.75     6183.60    242.64 o   0.41664
  14   8   0      696.34      896.11    130.19 o   0.44998
  16   8   0     4425.31     4199.91    200.60 o   0.48561
  18   8   0     4963.03     5337.14    233.53 o   0.52307
  20   8   0       59.79       71.93    157.03 o   0.56198
  22   8   0      287.40      285.19    151.46 o   0.60208
   1   9   0    26412.55    25139.15    546.07 o   0.34495
   3   9   0        1.49       21.28    176.28 o   0.35134
   5   9   0     9586.59    10258.39    358.14 o   0.36377
   7   9   0     1922.64     2014.09    127.15 o   0.38166
   9   9   0      408.87      482.75    116.51 o   0.40428
  11   9   0     8230.75     8296.47    355.10 o   0.43089
  13   9   0     1561.41     1183.33    145.89 o   0.46080
  15   9   0     4860.46     4972.92    219.34 o   0.49341
  17   9   0     8241.92     8932.21    286.71 o   0.52821
  19   9   0     1435.33     1693.94    194.52 o   0.56481
  21   9   0      753.08      780.61    148.42 o   0.60288
   0  10   0    44747.88    39965.72    758.32 o   0.38239
   2  10   0     2868.17     2563.71    145.89 o   0.38528
   4  10   0     7342.80     7121.76    265.95 o   0.39384
   6  10   0     7947.49     8267.60    299.88 o   0.40770
   8  10   0      764.56     1076.44    127.65 o   0.42635
  10  10   0    11182.97    11904.21    476.17 o   0.44920
  12  10   0     2396.83     2491.27    170.71 o   0.47563
  14  10   0     2544.82     2287.63    188.44 o   0.50509
  16  10   0     7257.06     7375.54    326.23 o   0.53708
  18  10   0     1266.85     1004.01    197.56 o   0.57117
  20  10   0        0.40        2.53    144.37 o   0.60701
   1  11   0    12788.75    12866.68    477.69 o   0.42128
   3  11   0      277.98       98.78    218.33 o   0.42653
   5  11   0     4463.32     4188.76    177.80 o   0.43682
   7  11   0      937.47      687.40    130.19 o   0.45183
   9  11   0     4913.52     5575.22    206.17 o   0.47109
  11  11   0     2808.08     2799.26    189.45 o   0.49412
  13  11   0        1.04        3.04    286.71 o   0.52041
  15  11   0     1275.60     1169.15    188.95 o   0.54949
  17  11   0     1399.11     1561.22    202.62 o   0.58094
  19  11   0      340.22      506.56    153.49 o   0.61441
   0  12   0     5736.50     5030.67    216.30 o   0.45886
   2  12   0       99.88       61.80    122.59 o   0.46128
   4  12   0      890.04      822.15    134.24 o   0.46845
   6  12   0      123.93       40.52    245.18 o   0.48016
   8  12   0     2442.47     2464.42    176.28 o   0.49610
  10  12   0     2559.66     2419.34    185.91 o   0.51586
  12  12   0      547.53      394.11    167.67 o   0.53904
  14  12   0      436.59      248.22    169.19 o   0.56520
  16  12   0     2087.72     2132.12    176.79 o   0.59396
   1  13   0      983.68     1013.63    151.46 o   0.49766
   3  13   0      906.85     1018.19    149.44 o   0.50211
   5  13   0       95.59       98.27    130.19 o   0.51088
   7  13   0     3497.17     3096.61    202.62 o   0.52377
   9  13   0     1667.89     1999.91    193.00 o   0.54048
  11  13   0      743.19      431.08    177.80 o   0.56066
  13  13   0      191.21       83.58    349.02 o   0.58396
  15  13   0      360.26       10.13    361.69 o   0.61002
   0  14   0       71.12      108.40    278.61 o   0.53534
   2  14   0      450.10      477.69    156.02 o   0.53741
   4  14   0      954.65      922.96    163.11 o   0.54358
   6  14   0       61.03      270.00    140.82 o   0.55371
   8  14   0     2542.14     2127.05    213.26 o   0.56758
  10  14   0      806.22      796.82    181.86 o   0.58494
  12  14   0      660.67      638.77    162.61 o   0.60547
   1  15   0        2.25       15.20    152.98 o   0.57406
   3  15   0      431.46      618.01    161.09 o   0.57792
   5  15   0      230.28      173.75    166.66 o   0.58556
   7  15   0      610.73      723.37    152.48 o   0.59684
   9  15   0      982.27     1122.54    179.32 o   0.61155
   0  16   0      276.96        3.55    367.76 o   0.61182
   2  16   0       88.54      427.54    150.96 o   0.61363
 -25   1   1       24.44        0.51    323.69 o   0.58115
 -23   1   1      857.64      188.95    301.91 o   0.53415
 -21   1   1      285.21      261.39    119.04 o   0.48718
 -19   1   1       44.09       70.92    101.31 o   0.44024
 -17   1   1      975.35     1044.02    122.08 o   0.39335
 -15   1   1      128.89       62.81     90.17 o   0.34654
 -13   1   1      278.83      316.09     80.04 o   0.29982
 -11   1   1       62.01      126.13    133.73 o   0.25326
  -9   1   1     2658.21     2932.99    226.43 o   0.20697
  -7   1   1     2752.13     2705.55    132.21 o   0.16117
  -5   1   1    16527.33    18555.37    378.40 o   0.11645
  -3   1   1    35119.34    36945.60    151.97 o   0.07477
  -1   1   1       67.33       60.79     27.35 o   0.04544
   1   1   1    63546.74    68050.53    138.29 o   0.05462
   3   1   1     8421.13     8199.21     36.98 o   0.09137
   5   1   1     9894.72    10292.33    177.30 o   0.13475
   7   1   1        6.34       40.52    102.83 o   0.18003
   9   1   1     1223.43     1166.61     78.01 o   0.22607
  11   1   1      262.99      182.36     72.44 o   0.27249
  13   1   1       18.82       48.63    153.99 o   0.31913
  15   1   1      191.45      222.89    101.31 o   0.36589
  17   1   1     2535.33     2297.26    125.63 o   0.41274
  19   1   1      187.12       37.49    229.47 o   0.45965
  21   1   1     2327.39     1762.84    157.54 o   0.50660
  23   1   1      146.59        6.59    279.62 o   0.55358
  25   1   1      618.05      856.60    145.89 o   0.60059
 -26   2   1     1318.42     1600.23    166.66 o   0.60827
 -24   2   1      166.38        9.62    159.57 o   0.56157
 -22   2   1       48.60       18.74    252.27 o   0.51494
 -20   2   1       42.22       30.39    222.89 o   0.46841
 -18   2   1       13.36        1.52    225.93 o   0.42202
 -16   2   1     1634.44     1623.53    123.09 o   0.37582
 -14   2   1     1124.42     1075.43    106.88 o   0.32988
 -12   2   1     3332.67     4198.89    206.68 o   0.28434
 -10   2   1    12547.62    12027.30    341.42 o   0.23942
  -8   2   1     7826.40     7620.21    231.50 o   0.19554
  -6   2   1    13567.20    14002.89    343.45 o   0.15362
  -4   2   1    11470.24    12286.16    318.63 o   0.11579
  -2   2   1    13727.76    14635.08    223.90 o   0.08751
   0   2   1      772.92      780.12     35.73 o   0.07972
   2   2   1     5514.02     5032.19     35.97 o   0.09745
   4   2   1    96253.38   100278.52    516.19 o   0.13070
   6   2   1     1015.94     1024.27     51.67 o   0.17063
   8   2   1      611.39      701.59     62.31 o   0.21352
  10   2   1    15193.48    14799.21    349.02 o   0.25790
  12   2   1      358.31      337.88     79.53 o   0.30311
  14   2   1     6095.45     6216.02    213.77 o   0.34884
  16   2   1       21.78       11.14    227.45 o   0.39490
  18   2   1     2351.18     2246.60    158.05 o   0.44119
  20   2   1      957.00     1069.35    151.46 o   0.48764
  22   2   1      844.03       11.65    301.91 o   0.53421
  24   2   1     1042.87     1184.34    185.40 o   0.58088
 -25   3   1      190.13        0.51    362.70 o   0.59113
 -23   3   1      263.73       99.29    148.42 o   0.54499
 -21   3   1       30.46        0.51    269.49 o   0.49904
 -19   3   1        0.42        2.03    243.15 o   0.45333
 -17   3   1      307.76      485.79    110.43 o   0.40795
 -15   3   1     4649.95     4728.25    149.44 o   0.36302
 -13   3   1      341.75      421.46     83.08 o   0.31873
 -11   3   1    14252.44    15452.17    421.97 o   0.27539
  -9   3   1      913.05      948.28    108.40 o   0.23353
  -7   3   1    13095.84    14375.22    360.17 o   0.19410
  -5   3   1    14975.60    15938.97    268.98 o   0.15893
  -3   3   1     1849.87     2206.58    187.93 o   0.13148
  -1   3   1   217132.56   217413.39    855.08 o   0.11731
   1   3   1     3212.70     3544.92    212.76 o   0.12117
   3   3   1     2623.74     2535.85     50.15 o   0.14158
   5   3   1    30477.19    32761.39    453.88 o   0.17278
   7   3   1     4970.57     5017.50     94.22 o   0.21002
   9   3   1     8595.63     8163.25    263.41 o   0.25061
  11   3   1    10525.83    10327.28    320.65 o   0.29317
  13   3   1    14947.10    15081.87    450.84 o   0.33696
  15   3   1     2510.04     2613.35    129.68 o   0.38154
  17   3   1     1135.84      973.11    132.21 o   0.42667
  19   3   1        9.28       94.73    117.02 o   0.47220
  21   3   1     1284.91     1421.41    165.65 o   0.51802
  23   3   1      107.53       46.10    304.95 o   0.56405
  25   3   1     1772.45     2026.25    173.75 o   0.61026
 -24   4   1      331.72      255.81    171.72 o   0.57698
 -22   4   1       15.04       41.03    238.59 o   0.53170
 -20   4   1        4.69      174.26    133.73 o   0.48678
 -18   4   1     2164.34     1993.32    141.84 o   0.44232
 -16   4   1     1264.26     1283.63    125.12 o   0.39848
 -14   4   1      985.64     1008.06    111.95 o   0.35548
 -12   4   1     1544.86     1382.41     86.62 o   0.31368
 -10   4   1    11725.61    11851.53    298.87 o   0.27362
  -8   4   1     1159.61      930.05     68.89 o   0.23619
  -6   4   1     2895.64     3039.88    216.30 o   0.20284
  -4   4   1     7242.53     7598.43    313.56 o   0.17593
  -2   4   1    46715.86    46774.93    428.55 o   0.15876
   0   4   1    28426.04    29685.33    316.24 o   0.15460
   2   4   1     1307.56     1014.64    225.42 o   0.16445
   4   4   1     5564.97     5495.69    274.56 o   0.18609
   6   4   1       68.69        0.00    103.34 o   0.21601
   8   4   1     6983.86     7840.06    303.43 o   0.25127
  10   4   1     9332.86     9185.49    362.19 o   0.28993
  12   4   1      840.73      895.10    103.34 o   0.33079
  14   4   1    13162.13    12855.03    445.27 o   0.37314
  16   4   1      142.54      249.23    106.38 o   0.41652
  18   4   1      280.84       78.01    241.63 o   0.46064
  20   4   1      918.33      661.57    144.37 o   0.50531
  22   4   1       18.58        1.01    285.70 o   0.55039
  24   4   1     1015.03     1320.61    157.54 o   0.59579
 -25   5   1      595.20      736.54    156.02 o   0.61060
 -23   5   1      443.69      563.80    173.24 o   0.56605
 -21   5   1       77.69        5.57    271.01 o   0.52195
 -19   5   1     2260.38     1764.36    168.69 o   0.47844
 -17   5   1     2384.02     2411.74    150.96 o   0.43568
 -15   5   1     1679.93     1535.39    120.56 o   0.39393
 -13   5   1     3113.55     2982.13    134.75 o   0.35353
 -11   5   1     2514.03     2681.74    118.54 o   0.31501
  -9   5   1      480.35      444.25     74.46 o   0.27916
  -7   5   1     9120.76     8816.21    220.86 o   0.24712
  -5   5   1     9183.38     9893.66    253.79 o   0.22058
  -3   5   1    12803.96    13150.35    296.85 o   0.20170
  -1   5   1    73404.60    74661.17    654.48 o   0.19276
   1   5   1    26808.68    26326.03    398.66 o   0.19513
   3   5   1      103.19      232.51     64.33 o   0.20842
   5   5   1      217.99      187.93     59.27 o   0.23076
   7   5   1     4908.96     5179.09    240.62 o   0.25981
   9   5   1      354.89      257.84     78.01 o   0.29360
  11   5   1     3098.81     3080.91    115.50 o   0.33067
  13   5   1        3.14        1.01    172.74 o   0.37005
  15   5   1     3537.74     3358.51    158.55 o   0.41106
  17   5   1     4005.65     3972.97    176.79 o   0.45326
  19   5   1      447.47       15.20    280.64 o   0.49635
  21   5   1       71.09        4.56    151.46 o   0.54013
  23   5   1      636.31      828.23    178.31 o   0.58442
 -24   6   1      801.60      776.56    159.06 o   0.60179
 -22   6   1      567.91      519.73    165.14 o   0.55852
 -20   6   1      256.49      529.86    153.99 o   0.51594
 -18   6   1     6463.23     6971.81    282.66 o   0.47423
 -16   6   1     5375.83     5751.50    234.54 o   0.43362
 -14   6   1       15.06      101.31    101.31 o   0.39447
 -12   6   1      985.13      908.27    119.04 o   0.35726
 -10   6   1     5732.98     6535.16    326.23 o   0.32266
  -8   6   1     1955.27     1813.49    128.67 o   0.29159
  -6   6   1     1956.56     1901.13     87.64 o   0.26531
  -4   6   1     3572.99     4157.86    230.49 o   0.24535
  -2   6   1     2144.04     2112.87    117.02 o   0.23334
   0   6   1    21540.43    21808.78    269.71 o   0.23053
   2   6   1      630.30      719.82     57.75 o   0.23725
   4   6   1      247.65       38.50    120.56 o   0.25273
   6   6   1    29357.39    30146.52    512.64 o   0.27551
   8   6   1     2659.10     2578.91    105.36 o   0.30394
  10   6   1      937.38     1127.10     95.74 o   0.33660
  12   6   1      810.77      840.39    106.38 o   0.37238
  14   6   1     1195.19     1165.60    124.11 o   0.41046
  16   6   1     8029.49     7869.95    275.06 o   0.45026
  18   6   1     2824.75     2753.16    178.31 o   0.49136
  20   6   1      223.77      286.21    143.86 o   0.53346
  22   6   1     2239.52     2532.30    201.61 o   0.57634
 -23   7   1      834.02      820.63    156.02 o   0.59624
 -21   7   1       87.55      195.53    152.98 o   0.55455
 -19   7   1     4147.06     4237.90    209.21 o   0.51381
 -17   7   1     2743.58     2946.16    183.88 o   0.47425
 -15   7   1      343.64      155.01    114.48 o   0.43620
 -13   7   1     2369.91     2345.38    139.81 o   0.40010
 -11   7   1     4642.61     4338.70    153.49 o   0.36651
  -9   7   1     3148.42     2846.37    127.15 o   0.33619
  -7   7   1     1197.38     1022.75     99.79 o   0.31010
  -5   7   1      907.30     1157.49     80.04 o   0.28939
  -3   7   1     5277.18     5266.73    185.91 o   0.27527
  -1   7   1     1801.35     1214.23     87.13 o   0.26879
   1   7   1    10464.82     9895.18    341.93 o   0.27050
   3   7   1      506.68      576.97     83.08 o   0.28024
   5   7   1     3971.02     3659.40    111.95 o   0.29722
   7   7   1     7172.75     7379.09    287.22 o   0.32031
   9   7   1      495.46      475.66    105.87 o   0.34827
  11   7   1      278.51      335.85     99.79 o   0.38005
  13   7   1     2504.58     2715.17    150.96 o   0.41476
  15   7   1     3104.13     3265.81    168.18 o   0.45173
  17   7   1     5429.52     5998.71    274.56 o   0.49045
  19   7   1     2603.28     2793.69    204.14 o   0.53053
  21   7   1     2387.12     2217.73    211.74 o   0.57169
  23   7   1     1825.25     1692.93    186.92 o   0.61371
 -22   8   1      107.09      224.41    132.72 o   0.59405
 -20   8   1     1121.05     1265.39    184.39 o   0.55420
 -18   8   1     1103.79     1407.23    164.63 o   0.51559
 -16   8   1     2166.20     2351.46    172.23 o   0.47851
 -14   8   1      107.75       38.50    245.18 o   0.44334
 -12   8   1      104.14        1.52    234.54 o   0.41058
 -10   8   1     4625.66     4264.24    175.78 o   0.38086
  -8   8   1     7976.76     8010.77    273.04 o   0.35492
  -6   8   1     2608.95     2596.64    117.52 o   0.33366
  -4   8   1     2569.58     2726.32    109.92 o   0.31802
  -2   8   1     6472.15     6299.10    224.91 o   0.30885
   0   8   1    24579.61    24856.08    372.18 o   0.30674
   2   8   1     6622.71     6565.04    275.06 o   0.31181
   4   8   1     2091.47     1836.79    113.98 o   0.32375
   6   8   1    11307.57    11087.63    416.39 o   0.34183
   8   8   1     6674.94     6073.17    257.84 o   0.36513
  10   8   1       40.66        5.07    100.30 o   0.39274
  12   8   1     1228.08     1186.87    135.25 o   0.42380
  14   8   1      195.25      250.24    128.16 o   0.45762
  16   8   1     6054.81     6655.21    303.94 o   0.49364
  18   8   1     4046.87     3970.43    224.41 o   0.53139
  20   8   1       22.58        0.00    304.95 o   0.57055
  22   8   1     1961.76     2125.53    179.32 o   0.61083
 -21   9   1      601.91      726.92    145.89 o   0.59524
 -19   9   1     3676.98     3615.33    226.43 o   0.55748
 -17   9   1     2430.88     2446.19    206.17 o   0.52125
 -15   9   1     1289.20     1177.25    159.06 o   0.48689
 -13   9   1      917.20      866.22    133.73 o   0.45483
 -11   9   1      205.51      161.09    119.04 o   0.42558
  -9   9   1    17216.15    17830.98    564.82 o   0.39976
  -7   9   1     8910.64     8951.46    328.76 o   0.37809
  -5   9   1      395.36      597.74     97.26 o   0.36130
  -3   9   1     3332.11     3276.44    138.80 o   0.35009
  -1   9   1     4772.04     4296.15    173.75 o   0.34502
   1   9   1    16733.63    15041.85    443.75 o   0.34635
   3   9   1      237.63      425.01     90.17 o   0.35401
   5   9   1    12272.08    11634.21    441.72 o   0.36760
   7   9   1    18950.15    18516.36    535.44 o   0.38650
   9   9   1    12227.57    12151.92    423.99 o   0.40998
  11   9   1      236.48      366.24    117.52 o   0.43730
  13   9   1        5.25        9.12    257.33 o   0.46778
  15   9   1     3767.11     4235.87    203.64 o   0.50085
  17   9   1     8426.09     8644.48    322.68 o   0.53603
  19   9   1      972.72      939.67    173.75 o   0.57293
  21   9   1      421.85      261.39    168.18 o   0.61124
 -20  10   1     1887.51     2077.41    168.69 o   0.59981
 -18  10   1     2779.58     2575.36    227.45 o   0.56433
 -16  10   1     2801.34     2865.11    203.13 o   0.53067
 -14  10   1      476.87      631.68    147.92 o   0.49919
 -12  10   1     1077.16     1205.11    144.88 o   0.47034
 -10  10   1    10348.12    10462.53    447.29 o   0.44462
  -8  10   1    12561.21    12921.38    459.96 o   0.42262
  -6  10   1      172.00      152.48    103.85 o   0.40493
  -4  10   1     1983.65     1986.23    126.64 o   0.39214
  -2  10   1     9052.41     8725.53    310.52 o   0.38474
   0  10   1     2307.54     2007.35     90.44 o   0.38305
   2  10   1     5723.19     6037.71    236.56 o   0.38713
   4  10   1      117.16      150.96    195.53 o   0.39680
   6  10   1     1227.91     1571.86    129.17 o   0.41169
   8  10   1    24812.96    23505.49    659.54 o   0.43123
  10  10   1     4722.82     4948.10    205.16 o   0.45484
  12  10   1        0.03        7.60    132.72 o   0.48192
  14  10   1     1166.57     1494.36    168.69 o   0.51192
  16  10   1     3618.42     3488.69    217.82 o   0.54435
  18  10   1     2291.74     2861.06    210.22 o   0.57881
  20  10   1      165.94      218.83    160.07 o   0.61495
 -19  11   1     1190.96     1227.91    174.76 o   0.60768
 -17  11   1      819.00      684.87    185.91 o   0.57462
 -15  11   1     3704.41     3871.65    214.78 o   0.54364
 -13  11   1      281.64      235.55    146.90 o   0.51513
 -11  11   1     2672.88     2946.16    182.87 o   0.48949
  -9  11   1    13262.30    13829.65    488.33 o   0.46723
  -7  11   1     9442.84     9159.15    349.53 o   0.44882
  -5  11   1     3514.07     3986.64    160.58 o   0.43477
  -3  11   1     4747.00     4529.17    188.44 o   0.42550
  -1  11   1     2981.49     3028.73    149.44 o   0.42134
   1  11   1     6383.35     5898.92    281.14 o   0.42243
   3  11   1      143.99      236.06    109.92 o   0.42873
   5  11   1        3.69        0.51    234.03 o   0.44002
   7  11   1    12128.61    11677.27    460.46 o   0.45593
   9  11   1     9522.38     9324.79    379.41 o   0.47600
  11  11   1       74.00       26.34    144.88 o   0.49972
  13  11   1     2880.74     2380.34    196.04 o   0.52660
  15  11   1     2025.60     2290.67    193.00 o   0.55618
  17  11   1      883.39     1015.66    201.11 o   0.58806
 -16  12   1     2000.15     2495.32    220.86 o   0.58817
 -14  12   1      832.73      729.45    163.62 o   0.55993
 -12  12   1     1465.47     1595.16    192.49 o   0.53437
 -10  12   1     3877.23     4030.21    209.21 o   0.51189
  -8  12   1    14549.37    14533.77    571.40 o   0.49289
  -6  12   1      554.82      801.38    140.82 o   0.47781
  -4  12   1     1981.39     1994.84    155.01 o   0.46703
  -2  12   1     5296.16     5286.48    197.56 o   0.46083
   0  12   1     5722.23     5722.75    170.43 o   0.45941
   2  12   1      737.22      523.79    126.64 o   0.46282
   4  12   1       43.09        6.08    237.07 o   0.47095
   6  12   1     7227.51     6910.01    273.04 o   0.48355
   8  12   1    11295.43    12149.39    390.05 o   0.50030
  10  12   1     2759.19     2947.18    202.62 o   0.52079
  12  12   1       31.19        4.05    270.00 o   0.54460
  14  12   1     3158.19     3636.10    227.95 o   0.57131
  16  12   1     1985.46     1710.15    181.86 o   0.60054
 -15  13   1     1695.49     1486.25    172.23 o   0.60476
 -13  13   1      351.57      164.63    168.69 o   0.57926
 -11  13   1     6060.08     5407.55    256.32 o   0.55659
  -9  13   1     2904.40     3358.51    212.25 o   0.53711
  -7  13   1     4541.88     4318.95    216.30 o   0.52118
  -5  13   1       21.60        0.51    131.71 o   0.50913
  -3  13   1     1713.18     1642.27    173.24 o   0.50124
  -1  13   1    11772.83    10746.71    450.33 o   0.49771
   1  13   1     4193.76     4437.99    194.01 o   0.49863
   3  13   1      155.87        3.55    258.85 o   0.50398
   5  13   1      634.91      834.31    139.30 o   0.51362
   7  13   1     4056.69     4216.12    217.32 o   0.52731
   9  13   1     9860.18    10254.34    442.23 o   0.54475
  11  13   1     2049.37     2134.15    198.07 o   0.56560
  13  13   1     1183.80     1274.00    209.21 o   0.58948
  15  13   1     4026.42     4779.41    243.15 o   0.61605
 -12  14   1     2073.41     1709.65    180.84 o   0.60132
 -10  14   1     2196.82     1938.61    209.21 o   0.58143
  -8  14   1     1632.47     1837.81    175.78 o   0.56478
  -6  14   1     1912.67     1850.98    186.92 o   0.55167
  -4  14   1      237.10        1.01    278.61 o   0.54235
  -2  14   1     8231.35     8480.86    289.75 o   0.53703
   0  14   1    11548.70    12071.95    327.71 o   0.53581
   2  14   1       52.92      176.28    135.25 o   0.53874
   4  14   1     2141.65     1776.51    182.87 o   0.54573
   6  14   1     1666.51     2040.94    185.40 o   0.55665
   8  14   1     3621.39     3775.91    220.86 o   0.57125
  10  14   1     2621.86     2702.51    230.99 o   0.58928
  12  14   1      102.76        9.62    364.22 o   0.61042
  -9  15   1     2444.60     2142.25    185.40 o   0.60858
  -7  15   1     1606.77     1674.19    171.72 o   0.59456
  -5  15   1      269.19      206.17    162.10 o   0.58403
  -3  15   1      682.80      913.33    160.07 o   0.57717
  -1  15   1     8072.08     8123.74    323.69 o   0.57410
   1  15   1     3758.88     3759.20    220.86 o   0.57490
   3  15   1        1.52        0.00    308.50 o   0.57955
   5  15   1     1444.16     1221.32    179.83 o   0.58795
   7  15   1     3907.09     4221.18    201.11 o   0.59995
   9  15   1     1906.34     1824.64    192.49 o   0.61534
  -2  16   1     3716.50     3449.69    217.32 o   0.61329
   0  16   1     4542.69     4634.95    156.30 o   0.61223
   2  16   1     2353.01     2254.71    198.57 o   0.61479
 -26   0   2      901.51      943.73    148.93 o   0.59474
 -24   0   2      167.13      334.33    122.59 o   0.54772
 -22   0   2     2127.50     1602.26    158.05 o   0.50072
 -20   0   2     3400.23     3374.72    157.54 o   0.45375
 -18   0   2    39591.09    39507.79    771.49 o   0.40681
 -16   0   2    16208.98    15001.83    451.35 o   0.35994
 -14   0   2     7773.09     6878.10    285.70 o   0.31314
 -12   0   2    90760.70    90588.49    887.50 o   0.26646
 -10   0   2      194.79       95.74     55.22 o   0.21999
  -8   0   2   188330.78   193738.20    931.06 o   0.17387
  -6   0   2   400605.00   393562.25   4990.65 o   0.12850
  -4   0   2    29255.04    30251.38    108.91 o   0.08508
  -2   0   2   590001.81   590651.38   2773.93 o   0.04909
   0   0   2   254660.02   239806.98   1805.39 o   0.04501
   2   0   2    16067.52    16100.57    160.07 o   0.07802
   4   0   2    16067.95    17396.86    331.29 o   0.12080
   6   0   2     7521.00     6770.20    171.72 o   0.16596
   8   0   2     2125.03     1866.17     67.88 o   0.21199
  10   0   2    48640.31    51448.47    665.62 o   0.25842
  12   0   2     8667.65     8675.89    252.27 o   0.30506
  14   0   2    22257.87    23198.52    483.26 o   0.35184
  16   0   2    13999.60    14077.36    446.79 o   0.39871
  18   0   2    10721.30    11285.19    437.16 o   0.44563
  20   0   2      151.49       19.25    240.62 o   0.49260
  22   0   2     2746.45     3001.38    185.91 o   0.53959
  24   0   2     6162.74     6185.12    263.92 o   0.58661
 -25   1   2      671.71      733.00    164.63 o   0.57251
 -23   1   2     1850.09     1780.57    164.63 o   0.52561
 -21   1   2      533.49      384.99    119.04 o   0.47876
 -19   1   2    20115.25    19401.83    599.26 o   0.43197
 -17   1   2    39610.84    37974.43    747.18 o   0.38527
 -15   1   2     2533.33     2605.25    118.03 o   0.33869
 -13   1   2    32182.34    31829.83    564.31 o   0.29230
 -11   1   2    42622.37    40899.82    583.56 o   0.24618
  -9   1   2    29805.97    28646.59    451.85 o   0.20055
  -7   1   2     2597.78     2372.74     90.17 o   0.15582
  -5   1   2     8065.15     8589.27    233.53 o   0.11306
  -3   1   2    25382.03    26273.35    337.37 o   0.07570
  -1   1   2   188083.38   177078.89   2493.30 o   0.05590
   1   1   2    12096.02    12092.14    185.40 o   0.07045
   3   1   2      124.87       95.23     39.01 o   0.10605
   5   1   2     2517.14     2549.53    157.03 o   0.14824
   7   1   2    21724.88    20558.31    377.90 o   0.19274
   9   1   2    53370.52    55204.12    666.13 o   0.23825
  11   1   2     1152.85     1096.71     78.01 o   0.28430
  13   1   2     2151.19     2033.85    107.90 o   0.33066
  15   1   2    28323.05    29651.61    663.09 o   0.37721
  17   1   2     8235.04     8190.10    316.09 o   0.42389
  19   1   2     2693.37     2355.01    148.93 o   0.47067
  21   1   2     1561.62     1547.04    158.55 o   0.51751
  23   1   2     5715.25     5315.36    239.10 o   0.56440
  25   1   2     4370.91     4304.76    212.25 o   0.61133
 -26   2   2     4222.02     3594.06    202.12 o   0.59964
 -24   2   2      987.75     1272.48    177.80 o   0.55303
 -22   2   2       40.15       99.29    144.88 o   0.50652
 -20   2   2     6994.82     6532.12    275.57 o   0.46015
 -18   2   2    26919.26    25118.39    666.13 o   0.41394
 -16   2   2     9752.67     9505.13    397.65 o   0.36797
 -14   2   2     1754.72     1600.23    106.88 o   0.32234
 -12   2   2    35058.09    34170.14    548.10 o   0.27722
 -10   2   2    54319.13    54857.63    642.32 o   0.23290
  -8   2   2    16858.71    17959.14    398.66 o   0.18995
  -6   2   2    12798.53    14567.20    220.35 o   0.14954
  -4   2   2   244147.06   249473.72   4113.79 o   0.11440
  -2   2   2     8556.85     9122.68    335.85 o   0.09088
   0   2   2    37143.80    38987.62    285.80 o   0.08874
   2   2   2    12893.45    14214.64    182.87 o   0.10925
   4   2   2    13882.02    14160.43    316.09 o   0.14297
   6   2   2    41861.74    41746.79    499.47 o   0.18273
   8   2   2    20660.00    21103.38    387.01 o   0.22536
  10   2   2     7596.40     6878.61    225.93 o   0.26949
  12   2   2       30.54       10.13     70.41 o   0.31450
  14   2   2     9855.05     9296.43    420.95 o   0.36006
  16   2   2    15327.40    15422.28    518.72 o   0.40598
  18   2   2     4935.49     4435.96    180.84 o   0.45215
  20   2   2       61.35      107.39    135.76 o   0.49850
  22   2   2     3005.33     3122.96    202.62 o   0.54499
  24   2   2     7877.63     7488.51    315.59 o   0.59158
 -25   3   2     3844.50     3606.22    232.01 o   0.58263
 -23   3   2      279.52      234.54    149.94 o   0.53662
 -21   3   2     4953.73     5251.53    209.21 o   0.49082
 -19   3   2     6885.47     6923.69    255.31 o   0.44530
 -17   3   2    10172.43     9987.88    381.95 o   0.40016
 -15   3   2     2616.18     2512.04    122.08 o   0.35554
 -13   3   2    10102.20    10762.42    368.78 o   0.31166
 -11   3   2    40813.93    39424.20    585.59 o   0.26889
  -9   3   2   116548.55   120342.93    878.38 o   0.22785
  -7   3   2    11578.85    11799.86    250.75 o   0.18967
  -5   3   2    50167.02    51698.71    435.14 o   0.15646
  -3   3   2   107814.25   106716.41    490.35 o   0.13202
  -1   3   2    32839.20    31040.60    211.74 o   0.12175
   1   3   2     4619.61     4955.19    123.09 o   0.12908
   3   3   2    21772.74    23337.31    388.03 o   0.15147
   5   3   2    44578.23    46284.58    455.40 o   0.18350
   7   3   2    52147.88    52380.04    559.24 o   0.22101
   9   3   2    23004.33    23184.84    435.14 o   0.26165
  11   3   2     4390.45     4569.70    137.28 o   0.30418
  13   3   2     9069.08     8821.27    257.84 o   0.34790
  15   3   2    11679.98    11915.86    356.62 o   0.39241
  17   3   2    10693.19    10388.57    422.98 o   0.43747
  19   3   2     3202.64     3001.89    179.83 o   0.48293
  21   3   2      339.33      343.45    141.33 o   0.52869
  23   3   2     6044.51     6178.54    259.36 o   0.57467
 -26   4   2     4516.29     4366.56    228.46 o   0.61410
 -24   4   2     3665.65     3554.04    227.95 o   0.56867
 -22   4   2     2030.33     1575.91    183.38 o   0.52356
 -20   4   2    12602.55    11851.53    475.16 o   0.47883
 -18   4   2     6413.32     6596.45    241.12 o   0.43462
 -16   4   2      747.63      903.71    106.38 o   0.39109
 -14   4   2     4000.95     3970.94    134.75 o   0.34850
 -12   4   2     8309.95     8328.89    350.03 o   0.30724
 -10   4   2    38711.90    36157.39    581.53 o   0.26794
  -8   4   2    64482.77    66043.53    673.22 o   0.23157
  -6   4   2    13823.17    13248.62    362.19 o   0.19977
  -4   4   2    63158.14    62369.44    597.74 o   0.17503
  -2   4   2    41844.02    42154.07    427.54 o   0.16064
   0   4   2     2385.91     2256.08     55.15 o   0.15944
   2   4   2      638.12      630.16     63.32 o   0.17170
   4   4   2     4124.35     4227.77    144.37 o   0.19490
   6   4   2    51903.22    52124.73    634.72 o   0.22569
   8   4   2    63005.79    61059.98    756.80 o   0.26141
  10   4   2     2152.45     2514.57    122.59 o   0.30029
  12   4   2     2175.36     2239.00    107.39 o   0.34126
  14   4   2    12554.34    11538.98    426.53 o   0.38365
  16   4   2    15386.46    15209.02    542.53 o   0.42704
  18   4   2     8570.98     8789.87    334.33 o   0.47115
  20   4   2       32.11      232.51    126.64 o   0.51580
  22   4   2     3045.56     3302.78    207.18 o   0.56085
  24   4   2     3749.36     3206.03    203.13 o   0.60623
 -25   5   2     4409.05     4453.19    212.25 o   0.60238
 -23   5   2      557.77      471.10    169.19 o   0.55799
 -21   5   2    11160.47    11850.51    440.71 o   0.51410
 -19   5   2     4919.16     4358.46    215.29 o   0.47084
 -17   5   2     2029.19     2053.10    149.94 o   0.42840
 -15   5   2      287.82      154.50    104.35 o   0.38705
 -13   5   2     3072.92     3318.49    166.15 o   0.34717
 -11   5   2    27424.39    26374.15    551.14 o   0.30935
  -9   5   2    71332.04    64961.01    811.01 o   0.27443
  -7   5   2     7420.40     8828.36    337.37 o   0.24366
  -5   5   2    63075.50    62218.48    656.50 o   0.21880
  -3   5   2    12897.99    11910.79    364.72 o   0.20205
  -1   5   2    13835.22    13968.96    375.36 o   0.19549
   1   5   2    13368.65    14226.29    307.99 o   0.20014
   3   5   2       79.74       79.53     55.22 o   0.21526
   5   5   2    18379.31    18241.81    430.07 o   0.23889
   7   5   2    61511.81    62841.55    761.36 o   0.26877
   9   5   2    17549.85    17873.03    430.58 o   0.30308
  11   5   2     1137.28     1052.64    111.44 o   0.34047
  13   5   2     1173.07      900.16    124.11 o   0.38004
  15   5   2    21636.85    20829.83    621.05 o   0.42117
  17   5   2     5502.96     5166.43    208.20 o   0.46344
  19   5   2      997.71     1450.29    151.97 o   0.50658
  21   5   2     1361.91     1241.08    194.01 o   0.55037
  23   5   2     2982.04     3136.13    188.44 o   0.59468
 -24   6   2     3391.71     3554.55    240.11 o   0.59383
 -22   6   2     1294.04     1287.68    175.27 o   0.55078
 -20   6   2     6079.01     6685.10    234.03 o   0.50845
 -18   6   2     3322.64     3273.40    167.17 o   0.46705
 -16   6   2      115.03       56.23    104.86 o   0.42684
 -14   6   2    11275.41    11761.36    408.80 o   0.38820
 -12   6   2     9912.71    10206.21    385.49 o   0.35163
 -10   6   2    59280.12    61247.91    812.02 o   0.31786
  -8   6   2    17610.53    15490.16    406.77 o   0.28787
  -6   6   2    16606.04    15272.85    355.10 o   0.26297
  -4   6   2    20909.04    19948.41    371.82 o   0.24470
  -2   6   2     1547.99     1286.67     65.35 o   0.23462
   0   6   2     9639.63     9589.54    193.96 o   0.23380
   2   6   2    32926.47    35180.23    526.32 o   0.24233
   4   6   2    12660.46    13079.94    330.79 o   0.25929
   6   6   2    36866.97    35125.52    543.03 o   0.28316
   8   6   2    46219.58    47104.70    698.55 o   0.31237
  10   6   2      301.52       89.66    170.20 o   0.34557
  12   6   2       55.07       10.13    185.91 o   0.38171
  14   6   2     5515.64     5737.32    185.40 o   0.42004
  16   6   2    10222.13    10257.88    391.07 o   0.46001
  18   6   2     9939.81     9572.50    363.20 o   0.50123
  20   6   2       39.33      107.39    260.37 o   0.54341
  22   6   2     3246.44     3257.19    224.41 o   0.58635
 -23   7   2        5.52        4.05    161.09 o   0.58860
 -21   7   2     2297.82     2293.71    188.95 o   0.54717
 -19   7   2     3853.81     4110.24    212.76 o   0.50674
 -17   7   2    10087.07    10588.67    404.74 o   0.46757
 -15   7   2     1239.84     1076.44    131.71 o   0.43000
 -13   7   2      241.90       88.14    109.42 o   0.39449
 -11   7   2    13585.69    13736.95    467.05 o   0.36165
  -9   7   2    17045.52    16527.09    441.22 o   0.33227
  -7   7   2     3292.45     3359.01    107.39 o   0.30735
  -5   7   2    16512.43    17164.86    441.72 o   0.28804
  -3   7   2    15782.67    15408.10    379.41 o   0.27553
  -1   7   2    18075.81    17080.26    378.91 o   0.27076
   1   7   2     3971.92     3483.12    130.19 o   0.27413
   3   7   2      116.82       17.22    144.88 o   0.28536
   5   7   2    29942.62    30106.50    572.42 o   0.30358
   7   7   2    38273.92    37611.22    684.87 o   0.32762
   9   7   2     5359.52     4653.28    258.35 o   0.35630
  11   7   2       13.77        0.51    205.16 o   0.38860
  13   7   2     1525.70     1358.60    135.76 o   0.42370
  15   7   2    12835.10    14016.57    538.48 o   0.46095
  17   7   2     4943.83     4894.40    227.95 o   0.49987
  19   7   2     2946.45     2837.25    216.81 o   0.54010
  21   7   2     1060.42      912.32    191.48 o   0.58138
 -22   8   2       22.82       39.01    307.48 o   0.58677
 -20   8   2     3055.14     2828.14    217.82 o   0.54723
 -18   8   2    10439.85    10058.80    365.74 o   0.50900
 -16   8   2     2383.06     2069.31    165.14 o   0.47237
 -14   8   2      209.81      218.83    226.94 o   0.43776
 -12   8   2    18109.83    18079.20    570.39 o   0.40569
 -10   8   2    10657.27     9678.88    425.51 o   0.37680
  -8   8   2     6300.01     5751.51    260.37 o   0.35187
  -6   8   2       14.79       59.77     81.05 o   0.33180
  -4   8   2     4677.94     4649.23    251.76 o   0.31752
  -2   8   2    11668.12    10184.94    384.48 o   0.30982
   0   8   2    24982.02    24397.75    378.97 o   0.30920
   2   8   2       58.99        3.55     77.50 o   0.31570
   4   8   2    11527.50    10980.24    410.82 o   0.32890
   6   8   2    15305.54    14853.92    492.38 o   0.34803
   8   8   2     2493.77     2404.14    137.78 o   0.37218
  10   8   2      212.64       63.32    218.83 o   0.40045
  12   8   2     1020.30      955.38    128.16 o   0.43202
  14   8   2     5271.86     5680.59    212.76 o   0.46623
  16   8   2     4876.84     5070.69    226.94 o   0.50254
  18   8   2     2226.35     2352.47    201.61 o   0.54053
  20   8   2      375.32       87.64    325.72 o   0.57986
 -21   9   2       31.51       58.25    175.78 o   0.58837
 -19   9   2     6634.33     6338.61    271.52 o   0.55098
 -17   9   2     7628.66     7761.54    320.15 o   0.51518
 -15   9   2       57.31       49.64    260.88 o   0.48134
 -13   9   2    12226.22    11726.91    445.27 o   0.44990
 -11   9   2     4429.22     4644.16    172.23 o   0.42140
  -9   9   2     3167.32     2839.79    149.44 o   0.39648
  -7   9   2      876.50      787.20    108.91 o   0.37584
  -5   9   2     1668.89     1527.79    121.07 o   0.36022
  -3   9   2     6244.41     5884.73    238.08 o   0.35029
  -1   9   2    25612.11    23771.44    549.62 o   0.34655
   1   9   2     1988.25     2099.70    113.98 o   0.34920
   3   9   2     3847.22     3817.45    148.93 o   0.35808
   5   9   2    11293.90    11109.41    406.26 o   0.37276
   7   9   2     1055.64      872.30    114.99 o   0.39258
   9   9   2     3494.48     3666.50    158.05 o   0.41682
  11   9   2     5636.90     5548.88    197.56 o   0.44475
  13   9   2     1271.71     1417.36    151.46 o   0.47572
  15   9   2    11709.39    11028.36    472.62 o   0.50918
  17   9   2     4781.25     4667.97    239.60 o   0.54467
  19   9   2        0.72        0.00    316.60 o   0.58181
 -20  10   2      105.35        4.56    183.38 o   0.59338
 -18  10   2     8146.84     9073.54    390.56 o   0.55832
 -16  10   2     4095.75     4773.33    227.45 o   0.52514
 -14  10   2       48.11      199.08    137.28 o   0.49424
 -12  10   2     7181.69     6828.96    298.87 o   0.46607
 -10  10   2      930.33     1172.69    125.63 o   0.44115
  -8  10   2      762.18      492.38    119.55 o   0.42006
  -6  10   2     4007.89     3786.55    194.52 o   0.40340
  -4  10   2      355.63      165.65    103.85 o   0.39174
  -2  10   2    33835.21    30875.97    676.77 o   0.38552
   0  10   2    10304.51     9411.82    245.53 o   0.38503
   2  10   2      108.58      104.35     95.74 o   0.39026
   4  10   2     2972.20     2873.22    139.30 o   0.40101
   6  10   2     4026.63     3681.19    158.55 o   0.41685
   8  10   2     9185.56     9058.85    357.63 o   0.43722
  10  10   2     8247.58     7829.42    298.87 o   0.46152
  12  10   2      396.10      345.98    142.85 o   0.48917
  14  10   2     2215.57     2426.94    189.96 o   0.51963
  16  10   2     1802.61     1789.18    193.51 o   0.55244
  18  10   2      653.85      682.34    190.97 o   0.58720
 -19  11   2      596.59      671.19    153.99 o   0.60172
 -17  11   2     3490.80     3969.42    241.63 o   0.56912
 -15  11   2      257.96      288.23    148.93 o   0.53868
 -13  11   2     1059.43      995.39    162.10 o   0.51078
 -11  11   2     3460.80     3622.43    191.48 o   0.48587
  -9  11   2     2495.71     2381.85    173.24 o   0.46442
  -7  11   2     1832.45     1719.78    144.88 o   0.44692
  -5  11   2      518.36      496.94    113.47 o   0.43387
  -3  11   2     4339.69     4159.38    186.92 o   0.42567
  -1  11   2    14463.68    13922.86    518.21 o   0.42260
   1  11   2      573.45      369.79    112.46 o   0.42477
   3  11   2       34.64        0.00    208.20 o   0.43210
   5  11   2     1757.69     1642.27    136.27 o   0.44434
   7  11   2      995.23     1013.12    145.38 o   0.46110
   9  11   2     4054.97     3709.55    200.60 o   0.48190
  11  11   2       19.60        0.00    143.86 o   0.50625
  13  11   2      152.85       38.50    156.53 o   0.53366
  15  11   2     1139.48      905.23    190.47 o   0.56369
  17  11   2      372.74      322.68    143.86 o   0.59594
 -18  12   2     1438.25     1596.68    197.05 o   0.61323
 -16  12   2      755.36      884.46    188.95 o   0.58319
 -14  12   2       89.55       12.66    281.14 o   0.55553
 -12  12   2     2002.60     1826.66    186.41 o   0.53062
 -10  12   2     1786.99     1765.37    175.78 o   0.50887
  -8  12   2     2588.27     2178.22    178.31 o   0.49070
  -6  12   2      116.63        5.57    245.18 o   0.47652
  -4  12   2     1401.10     1468.52    138.80 o   0.46668
  -2  12   2     2432.73     2672.11    165.14 o   0.46148
   0  12   2       46.80       37.91     79.04 o   0.46107
   2  12   2      317.48      346.99    116.00 o   0.46545
   4  12   2       40.71        0.51    244.67 o   0.47450
   6  12   2     1159.96      957.91    163.62 o   0.48795
   8  12   2     1874.18     1778.03    175.78 o   0.50546
  10  12   2     2441.88     2755.70    186.41 o   0.52662
  12  12   2      545.78     1115.45    167.17 o   0.55102
  14  12   2     1837.64     1784.62    200.60 o   0.57823
  16  12   2      176.65        0.51    349.53 o   0.60788
 -15  13   2        2.19        2.53    148.42 o   0.60030
 -13  13   2       79.38       10.13    327.75 o   0.57540
 -11  13   2      665.68      499.98    166.66 o   0.55340
  -9  13   2     3898.62     4339.21    210.22 o   0.53467
  -7  13   2     1537.64     1809.95    167.17 o   0.51954
  -5  13   2     2062.90     2294.22    179.83 o   0.50836
  -3  13   2     1864.11     1916.83    162.61 o   0.50138
  -1  13   2     1215.13     1297.31    155.01 o   0.49877
   1  13   2       46.21        0.51    133.73 o   0.50061
   3  13   2     1132.83     1162.05    156.02 o   0.50685
   5  13   2      318.83      426.02    137.78 o   0.51732
   7  13   2     1952.38     1768.41    185.91 o   0.53178
   9  13   2     2486.57     2721.76    202.62 o   0.54992
  11  13   2       11.11       31.91    285.70 o   0.57138
  13  13   2      726.56      547.59    157.54 o   0.59580
 -12  14   2        9.29        0.00    152.48 o   0.59799
 -10  14   2     1928.31     2222.29    199.59 o   0.57878
  -8  14   2     1609.40     1563.25    188.95 o   0.56287
  -6  14   2      131.54        5.07    291.27 o   0.55055
  -4  14   2     3596.00     3635.60    208.20 o   0.54206
  -2  14   2       35.06        0.00    281.14 o   0.53759
   0  14   2       34.23       80.17    102.08 o   0.53723
   2  14   2     1046.12      858.12    158.55 o   0.54100
   4  14   2       47.72        3.04    295.33 o   0.54880
   6  14   2      824.50      768.45    164.13 o   0.56047
   8  14   2     2351.75     2467.46    214.78 o   0.57578
  10  14   2       11.01        3.55    346.99 o   0.59445
  -9  15   2     1120.78     1242.60    168.18 o   0.60642
  -7  15   2       31.96        0.51    329.77 o   0.59313
  -5  15   2      945.89      978.17    172.74 o   0.58336
  -3  15   2      311.92      475.16    161.59 o   0.57729
  -1  15   2       61.56       63.83    316.09 o   0.57503
   1  15   2      458.91      241.12    168.69 o   0.57662
   3  15   2       62.30       24.31    321.16 o   0.58205
   5  15   2      126.54      353.07    159.57 o   0.59119
   7  15   2     1789.35     1590.60    177.80 o   0.60389
  -2  16   2        3.68       93.21    159.57 o   0.61378
   0  16   2      282.81      302.92    114.26 o   0.61347
 -27   1   3      276.11      225.93    163.62 o   0.61142
 -25   1   3       19.85        0.51    276.08 o   0.56463
 -23   1   3      368.50      363.71    131.71 o   0.51791
 -21   1   3      641.85      452.36    122.08 o   0.47126
 -19   1   3      167.35       17.73    220.86 o   0.42473
 -17   1   3      195.09      105.36    176.28 o   0.37835
 -15   1   3     2068.19     2222.29    127.15 o   0.33219
 -13   1   3      892.13     1102.28     72.44 o   0.28635
 -11   1   3     1052.77     1104.81     58.76 o   0.24100
  -9   1   3     6501.26     7647.06    282.66 o   0.19651
  -7   1   3     8310.26     8357.77    149.94 o   0.15360
  -5   1   3   129858.08   136099.55    752.24 o   0.11409
  -3   1   3    63681.97    66677.75    308.50 o   0.08297
  -1   1   3     7709.83     7854.75    110.43 o   0.07209
   1   1   3     1908.15     2464.42    263.92 o   0.08919
   3   1   3     2392.12     2442.64    177.30 o   0.12312
   5   1   3     2089.44     2125.03     57.24 o   0.16372
   7   1   3      234.75      213.26     52.68 o   0.20712
   9   1   3      524.67      542.53     60.28 o   0.25186
  11   1   3     3547.54     3560.62    169.70 o   0.29735
  13   1   3     1741.54     1739.03     97.77 o   0.34328
  15   1   3     2416.15     2407.18    150.45 o   0.38950
  17   1   3     2342.48     1913.28    155.01 o   0.43592
  19   1   3      151.61        5.07    258.85 o   0.48249
  21   1   3     1061.77      924.98    159.06 o   0.52915
  23   1   3      869.97      634.72    176.28 o   0.57589
 -26   2   3      121.36      312.55    165.65 o   0.59174
 -24   2   3       57.23       69.40    282.16 o   0.54530
 -22   2   3        5.03       99.29    242.64 o   0.49899
 -20   2   3     2638.10     2673.13    159.57 o   0.45285
 -18   2   3      447.85      347.50    125.12 o   0.40695
 -16   2   3      184.37       70.92    100.81 o   0.36136
 -14   2   3     2337.58     2455.81    102.33 o   0.31623
 -12   2   3     3248.76     2899.56     97.26 o   0.27179
 -10   2   3    12346.55    11760.34    300.39 o   0.22843
  -8   2   3    25356.05    26088.45    436.15 o   0.18691
  -6   2   3     1663.65     1704.07    166.15 o   0.14878
  -4   2   3     4000.97     3680.17    153.99 o   0.11740
  -2   2   3     3816.82     3980.56    230.49 o   0.09936
   0   2   3    77976.76    81225.07    252.09 o   0.10202
   2   2   3    80346.13    88343.91    665.62 o   0.12404
   4   2   3     2803.62     2581.44    185.40 o   0.15752
   6   2   3     2073.70     2398.06    126.13 o   0.19668
   8   2   3     9702.54    10244.71    309.51 o   0.23874
  10   2   3      953.25     1050.61     88.14 o   0.28241
  12   2   3    16967.21    16386.27    444.76 o   0.32705
  14   2   3     1691.45     1780.06    130.69 o   0.37230
  16   2   3     1416.30     1416.85    130.19 o   0.41798
  18   2   3        9.05       18.74    233.02 o   0.46394
  20   2   3      959.82      982.73    160.58 o   0.51012
  22   2   3       10.19        1.52    323.69 o   0.55647
  24   2   3     2169.64     2144.78    178.31 o   0.60293
 -25   3   3       58.39        0.51    321.67 o   0.57489
 -23   3   3      771.96      749.21    161.09 o   0.52908
 -21   3   3      854.86      714.76    148.42 o   0.48352
 -19   3   3     2570.77     2688.32    161.59 o   0.43829
 -17   3   3      171.28       21.78    196.04 o   0.39351
 -15   3   3        1.63        3.04    168.69 o   0.34935
 -13   3   3        7.18       43.06    145.38 o   0.30609
 -11   3   3      835.56     1099.75    109.42 o   0.26416
  -9   3   3    20380.38    19799.99    336.36 o   0.22431
  -7   3   3    37663.71    39264.64    499.98 o   0.18786
  -5   3   3     7380.11     6830.99    109.92 o   0.15721
  -3   3   3    24110.63    23828.68    317.61 o   0.13632
  -1   3   3      153.58      123.60     46.60 o   0.12998
   1   3   3    12463.24    12289.20    187.93 o   0.14019
   3   3   3    32391.10    34993.81    420.45 o   0.16387
   5   3   3     2140.84     2236.47     70.92 o   0.19622
   7   3   3     7895.48     7722.54    274.05 o   0.23365
   9   3   3    21303.08    22338.37    472.12 o   0.27410
  11   3   3     7340.47     7563.48    287.73 o   0.31641
  13   3   3    17342.66    17175.49    524.80 o   0.35992
  15   3   3     1379.85     1501.45    116.51 o   0.40424
  17   3   3        1.93      120.06    111.95 o   0.44914
  19   3   3     1013.81      816.07    147.41 o   0.49446
  21   3   3      124.50        4.56    146.40 o   0.54009
  23   3   3     2277.13     2389.45    219.85 o   0.58596
 -26   4   3       81.46      163.11    340.41 o   0.60638
 -24   4   3       90.29      187.93    151.97 o   0.56115
 -22   4   3       57.46       82.57    286.21 o   0.51627
 -20   4   3     3741.30     3467.42    179.32 o   0.47183
 -18   4   3        2.98        1.52    201.61 o   0.42796
 -16   4   3     1931.12     2019.16    120.06 o   0.38488
 -14   4   3     2153.17     2131.61    123.60 o   0.34286
 -12   4   3      667.97      620.03     93.21 o   0.30235
 -10   4   3      196.10       62.31     70.41 o   0.26406
  -8   4   3     6591.62     6517.43    205.66 o   0.22909
  -6   4   3     5235.61     5892.33    103.85 o   0.19920
  -4   4   3    43278.67    40773.18    480.73 o   0.17700
  -2   4   3     1048.05     1537.42    190.97 o   0.16558
   0   4   3    16773.51    15989.37    134.67 o   0.16719
   2   4   3     6369.47     6436.38    272.02 o   0.18148
   4   4   3    27810.98    31598.83    439.19 o   0.20581
   6   4   3     1703.56     1787.66     78.52 o   0.23712
   8   4   3     8400.87     8508.72    246.70 o   0.27302
  10   4   3      174.30      182.87     79.02 o   0.31193
  12   4   3    11875.99    11307.98    409.30 o   0.35285
  14   4   3       27.48        8.10    207.18 o   0.39517
  16   4   3       73.90      113.47    206.68 o   0.43846
  18   4   3       12.18       52.18    211.74 o   0.48248
  20   4   3      284.35      193.51    142.34 o   0.52704
  22   4   3      899.96      915.86    171.72 o   0.57201
 -25   5   3      290.85      103.85    349.02 o   0.59489
 -23   5   3      118.91       39.01    296.85 o   0.55074
 -21   5   3       86.67      210.73    150.96 o   0.50713
 -19   5   3     4945.73     4776.37    189.45 o   0.46421
 -17   5   3       10.99        0.51    196.55 o   0.42219
 -15   5   3      364.41      441.22     96.75 o   0.38137
 -13   5   3      821.09      793.28     97.26 o   0.34218
 -11   5   3     9508.15     9384.06    366.75 o   0.30525
  -9   5   3     6277.32     5799.12    294.82 o   0.27149
  -7   5   3     9743.05     9595.80    311.03 o   0.24225
  -5   5   3      279.29      148.93     63.83 o   0.21934
  -3   5   3    21934.15    23209.16    412.85 o   0.20488
  -1   5   3     4673.15     4232.83    185.91 o   0.20072
   1   5   3    11306.22    11493.89    306.98 o   0.20748
   3   5   3     6128.37     6056.96    181.86 o   0.22416
   5   5   3      127.38       27.86    133.73 o   0.24879
   7   5   3       58.25       44.07     68.89 o   0.27927
   9   5   3      560.42      618.51     86.62 o   0.31389
  11   5   3       88.95       59.27     89.66 o   0.35144
  13   5   3     2294.11     2232.93    127.65 o   0.39107
  15   5   3     3003.12     2806.86    159.57 o   0.43221
  17   5   3      927.86      724.89    153.99 o   0.47447
  19   5   3      325.94      281.65    145.89 o   0.51758
  21   5   3     1120.09     1223.35    174.26 o   0.56133
  23   5   3      969.63     1082.02    165.14 o   0.60559
 -24   6   3      485.98      366.75    176.79 o   0.58663
 -22   6   3        0.68       18.24    310.02 o   0.54386
 -20   6   3      556.94      596.73    152.98 o   0.50186
 -18   6   3     4246.55     4057.06    182.36 o   0.46086
 -16   6   3     2072.60     2167.58    139.81 o   0.42116
 -14   6   3      815.61      834.81    106.88 o   0.38314
 -12   6   3    14817.03    14839.23    450.33 o   0.34736
 -10   6   3     4345.91     4709.00    134.24 o   0.31460
  -8   6   3      180.32      160.07     72.94 o   0.28588
  -6   6   3     3399.99     3432.97     88.14 o   0.26254
  -4   6   3    11758.10    11990.83    296.85 o   0.24611
  -2   6   3     4207.60     3884.32    208.20 o   0.23804
   0   6   3    49726.89    50166.90    472.94 o   0.23916
   2   6   3      562.79      432.10     74.46 o   0.24935
   4   6   3    20482.66    19801.51    432.60 o   0.26759
   6   6   3    17671.10    17467.78    450.33 o   0.29236
   8   6   3      414.53      517.20     95.74 o   0.32216
  10   6   3      350.58      439.19     91.69 o   0.35573
  12   6   3      809.12      862.17    102.33 o   0.39211
  14   6   3     2293.82     2311.44    166.66 o   0.43058
  16   6   3    10023.42    11269.49    470.60 o   0.47063
  18   6   3      618.83      756.80    150.45 o   0.51189
  20   6   3      698.64     1042.00    157.03 o   0.55409
  22   6   3     1077.98     1433.06    160.07 o   0.59703
 -23   7   3       57.69       97.77    161.59 o   0.58173
 -21   7   3      988.82     1353.03    165.14 o   0.54062
 -19   7   3     2667.94     2765.32    187.43 o   0.50058
 -17   7   3     3707.64     3655.86    178.31 o   0.46188
 -15   7   3      131.51        6.59    218.33 o   0.42490
 -13   7   3    11883.12    12125.58    481.74 o   0.39010
 -11   7   3    13656.22    12839.83    450.84 o   0.35814
  -9   7   3     2428.75     2206.58    109.42 o   0.32985
  -7   7   3     2591.72     2253.69    115.50 o   0.30623
  -5   7   3    11537.14    12788.16    381.95 o   0.28845
  -3   7   3      146.95      303.94     75.98 o   0.27761
  -1   7   3    25754.31    23801.32    460.97 o   0.27456
   1   7   3    11696.70    11833.80    335.85 o   0.27954
   3   7   3    13433.47    13622.47    405.76 o   0.29213
   5   7   3    21821.41    19610.54    477.18 o   0.31143
   7   7   3     5129.15     5419.71    169.19 o   0.33628
   9   7   3     4505.86     4470.92    203.13 o   0.36554
  11   7   3     1247.91     1169.15    120.56 o   0.39825
  13   7   3       19.97        0.00    234.03 o   0.43362
  15   7   3    14310.23    14741.46    516.19 o   0.47106
  17   7   3     7074.93     7018.42    252.77 o   0.51011
  19   7   3      103.00        2.53    301.40 o   0.55043
  21   7   3     4190.13     4252.59    242.64 o   0.59176
 -22   8   3      833.30     1056.18    182.87 o   0.58028
 -20   8   3     1503.29     1300.34    177.80 o   0.54112
 -18   8   3     1035.88     1170.16    166.66 o   0.50333
 -16   8   3      522.91      654.48    137.28 o   0.46724
 -14   8   3      112.30      114.99    119.04 o   0.43328
 -12   8   3    10075.24     9978.26    408.80 o   0.40200
 -10   8   3    13780.34    13953.25    492.88 o   0.37405
  -8   8   3      914.61      937.65    106.38 o   0.35024
  -6   8   3     1259.31      988.81    104.86 o   0.33146
  -4   8   3     1129.07     1356.07    106.38 o   0.31861
  -2   8   3    10474.59     9282.24    341.93 o   0.31242
   0   8   3    26962.64    25651.07    376.95 o   0.31327
   2   8   3      977.67     1049.60     99.79 o   0.32112
   4   8   3    25267.97    24234.44    566.84 o   0.33547
   6   8   3    19637.63    17815.79    516.69 o   0.35555
   8   8   3      734.85      627.12    111.95 o   0.38043
  10   8   3      113.69       13.17    217.32 o   0.40925
  12   8   3        9.69       18.24    200.09 o   0.44124
  14   8   3     3942.77     3769.33    195.03 o   0.47575
  16   8   3    10670.67    10445.31    409.81 o   0.51228
  18   8   3     1098.44     1128.11    172.23 o   0.55043
  20   8   3     1153.16     1217.27    196.55 o   0.58988
 -21   9   3     1676.88     1998.39    198.57 o   0.58229
 -19   9   3      928.48      735.02    189.45 o   0.54532
 -17   9   3      340.82      625.60    157.54 o   0.51003
 -15   9   3     1251.51     1292.24    155.01 o   0.47679
 -13   9   3      478.58      573.43    130.69 o   0.44606
 -11   9   3     9910.65     9947.36    351.55 o   0.41840
  -9   9   3     6249.27     6089.89    237.58 o   0.39445
  -7   9   3     1248.89     1069.35    100.30 o   0.37493
  -5   9   3     1249.77     1337.83    104.86 o   0.36054
  -3   9   3     6696.11     6488.05    260.88 o   0.35194
  -1   9   3    24975.70    23788.66    553.17 o   0.34953
   1   9   3     7479.85     7207.87    330.28 o   0.35345
   3   9   3     4964.79     5451.11    196.55 o   0.36350
   5   9   3    12180.48    12469.53    450.33 o   0.37918
   7   9   3     9489.01     9895.18    392.59 o   0.39984
   9   9   3     4489.49     4835.14    199.59 o   0.42475
  11   9   3      332.26        3.55    242.64 o   0.45320
  13   9   3      604.38      449.32    155.51 o   0.48458
  15   9   3    11018.87    11729.95    480.22 o   0.51835
  17   9   3     2170.10     2048.03    193.00 o   0.55408
  19   9   3      165.68        0.00    323.69 o   0.59141
 -20  10   3     3294.16     3926.87    238.59 o   0.58775
 -18  10   3     1529.07     2164.54    191.48 o   0.55315
 -16  10   3     1170.19     1395.07    171.72 o   0.52053
 -14  10   3      373.21      240.11    149.44 o   0.49028
 -12  10   3     3797.10     3753.62    188.95 o   0.46286
 -10  10   3     9821.68    10140.36    367.26 o   0.43881
  -8  10   3     4736.04     4455.21    178.82 o   0.41870
  -6  10   3     3367.21     3290.12    144.37 o   0.40312
  -4  10   3     8456.83     8107.53    282.16 o   0.39262
  -2  10   3     3718.99     3721.20    147.92 o   0.38761
   0  10   3     6481.83     6831.39    167.23 o   0.38830
   2  10   3      146.87       86.62     96.75 o   0.39466
   4  10   3       35.17       41.03    194.52 o   0.40643
   6  10   3     5088.11     4953.67    211.74 o   0.42315
   8  10   3    12922.33    13772.41    518.72 o   0.44426
  10  10   3      325.70      270.50    129.68 o   0.46918
  12  10   3      748.44      932.07    149.94 o   0.49732
  14  10   3     4799.24     4911.12    233.53 o   0.52818
  16  10   3     3036.09     2527.74    222.38 o   0.56131
  18  10   3        7.60        0.51    332.81 o   0.59633
 -19  11   3     2245.16     2192.91    180.34 o   0.59654
 -17  11   3     2088.05     1950.26    209.72 o   0.56446
 -15  11   3       91.40      239.60    148.42 o   0.53462
 -13  11   3     1367.50     1319.09    165.65 o   0.50740
 -11  11   3     6643.70     6715.49    312.55 o   0.48327
  -9  11   3    11560.97    12132.67    476.17 o   0.46269
  -7  11   3      921.59      932.58    121.07 o   0.44616
  -5  11   3     7550.79     7189.13    303.94 o   0.43414
  -3  11   3    10281.90     9948.37    423.99 o   0.42702
  -1  11   3     2426.12     2613.86    142.85 o   0.42504
   1  11   3      103.26       78.52    103.34 o   0.42827
   3  11   3      183.70      121.57    218.33 o   0.43660
   5  11   3     6482.49     7426.20    276.58 o   0.44974
   7  11   3    14379.71    14488.69    557.22 o   0.46729
   9  11   3     1777.87     1823.62    168.18 o   0.48877
  11  11   3      624.57      611.42    157.54 o   0.51369
  13  11   3     5346.66     5841.67    235.55 o   0.54158
  15  11   3     1136.18      928.53    190.47 o   0.57199
  17  11   3      227.78        5.07    385.49 o   0.60456
 -18  12   3     2556.51     2905.64    203.13 o   0.60853
 -16  12   3      744.28      581.53    187.43 o   0.57904
 -14  12   3       49.15        6.59    265.95 o   0.55201
 -12  12   3     2369.43     2855.49    178.82 o   0.52780
 -10  12   3     5147.73     5826.98    224.41 o   0.50684
  -8  12   3     8267.17     8800.00    337.37 o   0.48953
  -6  12   3     1300.57     1470.55    138.29 o   0.47628
  -4  12   3     6580.49     7186.09    267.97 o   0.46743
  -2  12   3    10970.10    11350.03    441.72 o   0.46323
   0  12   3     1435.24     1354.93     98.67 o   0.46380
   2  12   3       22.22        0.51    223.90 o   0.46914
   4  12   3     3513.52     3485.15    186.92 o   0.47908
   6  12   3     3482.69     3274.42    196.55 o   0.49334
   8  12   3    12306.30    13239.51    493.39 o   0.51157
  10  12   3     1499.33     1581.49    173.24 o   0.53335
  12  12   3     2249.01     2531.29    205.66 o   0.55827
  14  12   3     4398.15     4571.22    251.76 o   0.58593
  16  12   3      638.97      830.76    164.63 o   0.61596
 -15  13   3       49.18      179.83    137.78 o   0.59666
 -13  13   3     2174.68     1894.04    196.55 o   0.57240
 -11  13   3     3289.65     3436.52    210.73 o   0.55112
  -9  13   3     2510.54     2537.37    205.66 o   0.53316
  -7  13   3     3383.15     3352.93    200.09 o   0.51889
  -5  13   3     2054.32     2046.00    171.72 o   0.50859
  -3  13   3    10449.96    10391.11    417.91 o   0.50253
  -1  13   3     6083.82     6030.62    247.20 o   0.50084
   1  13   3       33.34        2.53    259.87 o   0.50359
   3  13   3       25.52        1.01    266.96 o   0.51069
   5  13   3      757.82      955.88    163.62 o   0.52197
   7  13   3    10353.71    10657.56    440.20 o   0.53716
   9  13   3     6609.72     7409.48    273.54 o   0.55595
  11  13   3      366.19      520.75    161.59 o   0.57798
  13  13   3     4840.69     4557.54    225.93 o   0.60290
 -12  14   3     2596.96     2140.73    185.40 o   0.59549
 -10  14   3     1465.53     1724.84    193.00 o   0.57699
  -8  14   3     1809.93     1822.61    183.38 o   0.56185
  -6  14   3      477.49      147.41    291.27 o   0.55034
  -4  14   3     4644.47     4825.51    232.01 o   0.54270
  -2  14   3    11300.77    11122.58    428.04 o   0.53908
   0  14   3     1382.12     1290.78    116.71 o   0.53958
   2  14   3      711.79      734.51    160.07 o   0.54418
   4  14   3     2075.10     2211.65    182.36 o   0.55277
   6  14   3     3400.12     3831.13    215.80 o   0.56517
   8  14   3     5531.36     5460.23    260.88 o   0.58115
  10  14   3      798.82      864.70    162.61 o   0.60041
  -9  15   3     1097.95     1114.94    165.14 o   0.60510
  -7  15   3       12.94      239.10    154.50 o   0.59256
  -5  15   3        2.15        4.56    270.00 o   0.58356
  -3  15   3     3747.79     4199.40    230.99 o   0.57829
  -1  15   3     5775.11     5820.90    261.39 o   0.57683
   1  15   3      808.05      734.01    176.79 o   0.57921
   3  15   3      562.63      547.59    159.06 o   0.58540
   5  15   3     5231.63     5217.08    216.30 o   0.59526
   7  15   3     2078.58     2138.20    181.86 o   0.60863
  -2  16   3     3724.73     3863.04    216.30 o   0.61510
   0  16   3     4616.66     4783.38    161.54 o   0.61553
 -26   0   4      175.04        0.51    314.07 o   0.57957
 -24   0   4      719.49      702.10    146.90 o   0.53293
 -22   0   4     3340.41     2935.53    177.30 o   0.48639
 -20   0   4    13206.48    13693.39    519.73 o   0.43998
 -18   0   4    19424.06    19193.64    530.37 o   0.39374
 -16   0   4      514.39      671.19     90.67 o   0.34774
 -14   0   4     9957.71     9707.25    320.15 o   0.30210
 -12   0   4      153.69       69.91     62.81 o   0.25700
 -10   0   4    25357.24    25510.97    498.96 o   0.21279
  -8   0   4   171985.58   169326.98    997.93 o   0.17016
  -6   0   4    11114.50    11302.41    149.94 o   0.13067
  -4   0   4    26032.11    26311.34    434.63 o   0.09818
  -2   0   4    88474.09    90748.06    502.00 o   0.08154
   0   0   4      700.07      557.72     37.99 o   0.09002
   2   0   4    32110.34    33925.98    430.07 o   0.11833
   4   0   4      372.36      227.45     86.12 o   0.15603
   6   0   4    60771.04    58273.89    668.16 o   0.19783
   8   0   4    59405.15    63831.88    730.46 o   0.24160
  10   0   4    21506.44    23533.35    515.17 o   0.28644
  12   0   4    10581.76    10031.96    400.18 o   0.33192
  14   0   4    13987.40    13041.95    452.36 o   0.37781
  16   0   4    19533.85    18585.76    537.46 o   0.42397
  18   0   4     1636.24     1743.59    128.16 o   0.47033
  20   0   4     4613.57     4246.00    211.74 o   0.51683
  22   0   4     9116.00     9570.98    394.61 o   0.56344
  24   0   4     2951.81     2421.37    181.86 o   0.61013
 -27   1   4     1196.06     1263.87    151.46 o   0.60413
 -25   1   4      445.69      369.28    148.93 o   0.55755
 -23   1   4        5.37       19.25    127.15 o   0.51108
 -21   1   4     6971.14     6866.45    289.25 o   0.46474
 -19   1   4    19423.03    17186.13    565.83 o   0.41858
 -17   1   4     7363.46     7384.66    302.42 o   0.37267
 -15   1   4     6071.31     5768.22    232.51 o   0.32711
 -13   1   4    68120.94    66898.61    783.65 o   0.28207
 -11   1   4      539.27      210.22    122.59 o   0.23785
  -9   1   4    15618.81    17140.54    327.24 o   0.19500
  -7   1   4      263.78      115.50     96.25 o   0.15467
  -5   1   4     2189.75     2438.59     42.04 o   0.11943
  -3   1   4    54169.26    56833.73    369.28 o   0.09514
  -1   1   4    68456.65    71499.21    443.24 o   0.09101
   1   1   4    80244.25    84766.06    547.09 o   0.10936
   3   1   4    58188.67    60998.17    480.73 o   0.14171
   5   1   4     8582.37     8503.66    197.56 o   0.18069
   7   1   4    48145.70    49385.75    554.18 o   0.22284
   9   1   4     7418.89     8029.01    270.00 o   0.26667
  11   1   4    19970.67    21359.19    481.23 o   0.31147
  13   1   4    17631.96    18448.99    489.85 o   0.35688
  15   1   4    18399.31    17866.44    539.49 o   0.40268
  17   1   4     6503.49     5796.08    277.09 o   0.44876
  19   1   4     1067.08     1036.93    145.38 o   0.49505
  21   1   4     6116.98     6254.52    240.11 o   0.54147
  23   1   4     8076.01     7817.27    297.86 o   0.58802
 -26   2   4     1666.09     1503.98    202.62 o   0.58459
 -24   2   4       59.35        1.01    297.86 o   0.53839
 -22   2   4     3823.49     3942.07    198.07 o   0.49236
 -20   2   4     9856.68     9508.17    384.99 o   0.44657
 -18   2   4    11006.94    10326.27    373.84 o   0.40110
 -16   2   4      906.20     1130.65    109.92 o   0.35605
 -14   2   4    27284.09    25121.93    542.53 o   0.31163
 -12   2   4    50434.39    46336.24    635.23 o   0.26814
 -10   2   4    39601.53    39426.74    472.62 o   0.22612
  -8   2   4     5062.02     5515.95     73.45 o   0.18656
  -6   2   4    11369.34    11626.11    221.87 o   0.15141
  -4   2   4    34522.48    33990.31    252.77 o   0.12445
  -2   2   4    85090.35    85698.14    487.82 o   0.11180
   0   2   4   212718.39   234939.81    673.69 o   0.11812
   2   2   4    58048.62    61708.37    452.36 o   0.14090
   4   2   4     3442.55     3751.09     74.46 o   0.17377
   6   2   4    45746.57    44955.86    516.19 o   0.21210
   8   2   4    15291.57    13600.68    354.59 o   0.25341
  10   2   4     2695.42     3001.89     87.13 o   0.29647
  12   2   4    17221.33    17125.85    431.08 o   0.34062
  14   2   4    24728.23    24296.24    596.22 o   0.38547
  16   2   4    12168.89    12048.07    506.56 o   0.43082
  18   2   4       87.81       54.20    128.16 o   0.47651
  20   2   4     3344.75     3350.91    201.11 o   0.52246
  22   2   4     8739.98     8893.71    385.49 o   0.56860
  24   2   4     2469.16     2718.72    192.49 o   0.61490
 -27   3   4     3848.73     4231.31    213.26 o   0.61373
 -25   3   4      226.75        2.03    260.37 o   0.56794
 -23   3   4     1773.59     1463.96    166.66 o   0.52240
 -21   3   4     6385.02     5969.33    266.96 o   0.47716
 -19   3   4    10923.71    10310.56    394.61 o   0.43233
 -17   3   4     3012.08     2850.93    141.33 o   0.38805
 -15   3   4      103.59       32.42    167.17 o   0.34453
 -13   3   4    19439.08    19193.64    476.17 o   0.30210
 -11   3   4    41374.30    39913.04    642.32 o   0.26129
  -9   3   4    71960.91    74817.70    776.56 o   0.22299
  -7   3   4      506.73      636.24     54.20 o   0.18873
  -5   3   4     8801.35     9488.92    303.43 o   0.16113
  -3   3   4    83602.05    81707.45    644.35 o   0.14404
  -1   3   4    29925.93    29676.43    339.40 o   0.14135
   1   3   4    44949.17    48488.12    421.46 o   0.15381
   3   3   4    29969.32    32024.86    478.70 o   0.17827
   5   3   4   109858.88   107243.74    888.51 o   0.21058
   7   3   4    49811.42    51192.15    675.25 o   0.24770
   9   3   4     3705.09     3702.46    118.03 o   0.28777
  11   3   4     7400.55     7472.30    371.31 o   0.32972
  13   3   4    18400.23    17011.87    542.02 o   0.37291
  15   3   4    20188.01    20049.73    582.55 o   0.41695
  17   3   4     2909.58     3005.43    159.06 o   0.46161
  19   3   4      367.65      503.52    140.82 o   0.50672
  21   3   4     2396.53     2428.97    198.57 o   0.55217
  23   3   4     4910.34     4873.63    210.73 o   0.59788
 -26   4   4     4787.16     5279.90    219.85 o   0.59941
 -24   4   4      300.93        1.52    319.64 o   0.55444
 -22   4   4     8602.65     8357.77    317.11 o   0.50987
 -20   4   4     8579.49     7844.11    333.82 o   0.46581
 -18   4   4      145.35      156.02    103.85 o   0.42240
 -16   4   4      380.00      552.66    100.30 o   0.37990
 -14   4   4     1231.10     1168.13     97.26 o   0.33862
 -12   4   4    16428.08    15571.72    408.29 o   0.29908
 -10   4   4    24098.37    22607.87    486.81 o   0.26206
  -8   4   4    12222.99    13180.75    378.91 o   0.22880
  -6   4   4    46731.20    46754.16    512.64 o   0.20117
  -4   4   4    42223.03    42577.05    509.09 o   0.18176
  -2   4   4   106240.52   103144.15    735.02 o   0.17333
   0   4   4     8046.95     7714.13    144.71 o   0.17748
   2   4   4       15.49        3.55     53.19 o   0.19339
   4   4   4    20990.42    21372.87    378.40 o   0.21850
   6   4   4    73661.70    74573.02    753.26 o   0.25006
   8   4   4    40115.69    40588.79    610.91 o   0.28595
  10   4   4     3493.35     3477.04    116.51 o   0.32472
  12   4   4    11254.89    11147.91    431.08 o   0.36547
  14   4   4    39774.42    37761.16    753.26 o   0.40760
  16   4   4     5850.94     5929.31    245.68 o   0.45072
  18   4   4       36.60        1.52    242.64 o   0.49458
  20   4   4     1505.92     1627.08    166.66 o   0.53899
  22   4   4     1282.99     1210.68    182.87 o   0.58383
 -25   5   4      822.11      679.30    180.84 o   0.58818
 -23   5   4     4503.78     4655.81    226.94 o   0.54433
 -21   5   4    12177.29    12158.50    517.71 o   0.50108
 -19   5   4     1750.41     2000.92    145.89 o   0.45859
 -17   5   4      709.47      497.95    117.02 o   0.41711
 -15   5   4     2413.91     2349.94    126.64 o   0.37695
 -13   5   4    11900.44    11693.48    402.72 o   0.33861
 -11   5   4    44654.16    42127.73    628.64 o   0.30276
  -9   5   4     2663.04     2051.07     76.49 o   0.27040
  -7   5   4      696.89      722.36     70.41 o   0.24293
  -5   5   4    15697.93    15203.95    295.33 o   0.22216
  -3   5   4    56102.30    56056.16    562.79 o   0.21010
  -1   5   4    34921.26    33515.67    481.74 o   0.20827
   1   5   4      479.82      696.52     54.20 o   0.21692
   3   5   4     7285.75     7037.16    199.08 o   0.23489
   5   5   4    25315.69    25740.44    445.27 o   0.26027
   7   5   4    43865.78    46848.38    670.18 o   0.29112
   9   5   4    12294.87    11575.45    416.90 o   0.32590
  11   5   4     2496.91     2706.56    117.52 o   0.36347
  13   5   4    37497.41    34608.32    707.16 o   0.40306
  15   5   4     9901.19     8768.08    367.26 o   0.44412
  17   5   4      924.41     1360.12    149.44 o   0.48629
  19   5   4     1324.16     1081.51    163.11 o   0.52930
  21   5   4     1306.76     1212.20    189.45 o   0.57296
 -24   6   4     1435.41     1457.38    195.53 o   0.58022
 -22   6   4     4343.93     4580.84    224.91 o   0.53779
 -20   6   4     1992.16     2015.61    169.70 o   0.49620
 -18   6   4     4727.21     4345.29    205.16 o   0.45571
 -16   6   4      164.81       21.28    217.82 o   0.41661
 -14   6   4        7.41        5.07    193.51 o   0.37935
 -12   6   4    52543.51    53446.86    842.92 o   0.34451
 -10   6   4     7960.19     6649.64    302.92 o   0.31292
  -8   6   4     1039.00     1045.04     89.15 o   0.28565
  -6   6   4     1901.82     1425.97     90.67 o   0.26403
  -4   6   4     3940.93     3114.34    127.65 o   0.24956
  -2   6   4    40541.16    40138.96    557.22 o   0.24349
   0   6   4    15153.01    14722.61    245.54 o   0.24646
   2   6   4      112.87      127.65     63.32 o   0.25815
   4   6   4    35324.51    34253.73    599.26 o   0.27746
   6   6   4    27650.60    27462.76    574.44 o   0.30294
   8   6   4    16979.69    17613.67    490.35 o   0.33318
  10   6   4      301.94       15.70    207.69 o   0.36700
  12   6   4      316.90      248.72    109.42 o   0.40350
  14   6   4    34709.76    35506.45    822.15 o   0.44202
  16   6   4     1432.82     1849.46    152.98 o   0.48207
  18   6   4       52.00       87.13    261.39 o   0.52331
  20   6   4     1750.90     1948.24    184.90 o   0.56547
  22   6   4     2226.39     2210.64    178.82 o   0.60836
 -23   7   4      949.95     1095.19    170.71 o   0.57566
 -21   7   4     1209.42     1297.81    172.74 o   0.53495
 -19   7   4     7087.47     7093.90    252.27 o   0.49538
 -17   7   4      729.69      840.89    129.68 o   0.45724
 -15   7   4      308.54      361.18    117.52 o   0.42094
 -13   7   4    12767.90    12809.43    464.52 o   0.38698
 -11   7   4    17627.06    17578.21    520.24 o   0.35603
  -9   7   4     1076.22      924.98    106.88 o   0.32895
  -7   7   4        2.82        1.01     72.44 o   0.30677
  -5   7   4     9071.03     8178.95    338.38 o   0.29060
  -3   7   4    55358.13    53885.54    739.58 o   0.28149
  -1   7   4    15437.12    13820.03    388.03 o   0.28012
   1   7   4    11975.74    12275.01    356.62 o   0.28661
   3   7   4    20286.44    19630.80    484.78 o   0.30044
   5   7   4    28762.29    27933.86    585.59 o   0.32068
   7   7   4    11239.72    12518.16    410.32 o   0.34619
   9   7   4      693.66      777.07     98.27 o   0.37590
  11   7   4      438.69      494.91    105.36 o   0.40890
  13   7   4     5947.34     6022.01    211.24 o   0.44446
  15   7   4     7956.64     7763.57    261.39 o   0.48201
  17   7   4     2152.75     2242.55    180.84 o   0.52113
  19   7   4      230.57        2.03    281.14 o   0.56148
  21   7   4     3147.62     3073.31    186.41 o   0.60281
 -24   8   4       82.70        1.01    333.82 o   0.61449
 -22   8   4      490.60      519.73    172.74 o   0.57459
 -20   8   4     4434.76     4907.57    230.49 o   0.53587
 -18   8   4    12473.47    12158.50    478.19 o   0.49861
 -16   8   4      189.96       16.21    254.29 o   0.46315
 -14   8   4     5262.26     4982.54    185.91 o   0.42994
 -12   8   4    13040.29    13043.97    474.14 o   0.39954
 -10   8   4     2814.05     2878.29    133.73 o   0.37264
  -8   8   4     1524.37     1489.29    116.00 o   0.35005
  -6   8   4       77.33       34.95    163.11 o   0.33265
  -4   8   4    11090.96    10673.77    351.05 o   0.32128
  -2   8   4    30171.68    28967.24    571.91 o   0.31659
   0   8   4     9470.32     9489.68    251.59 o   0.31888
   2   8   4     8138.21     7575.13    277.09 o   0.32800
   4   8   4    24422.55    23833.75    544.05 o   0.34341
   6   8   4    21947.30    21240.65    550.13 o   0.36430
   8   8   4       82.65       26.85    100.81 o   0.38981
  10   8   4      725.19      684.87    127.65 o   0.41908
  12   8   4     2955.15     2793.69    162.10 o   0.45139
  14   8   4    10490.73    10070.46    378.40 o   0.48613
  16   8   4     1219.35     1634.17    183.88 o   0.52281
  18   8   4      100.01        2.03    345.48 o   0.56106
  20   8   4      575.42      329.27    143.86 o   0.60058
 -23   9   4        5.25       65.85    158.55 o   0.61496
 -21   9   4     2018.22     1860.60    205.66 o   0.57703
 -19   9   4     9281.08     8767.07    346.99 o   0.54054
 -17   9   4     1700.49     1531.84    185.91 o   0.50583
 -15   9   4     1459.44     1813.49    155.01 o   0.47326
 -13   9   4     8849.45     9124.70    370.30 o   0.44333
 -11   9   4     1646.11     1830.21    136.77 o   0.41659
  -9   9   4      130.39       11.14    189.96 o   0.39370
  -7   9   4      466.43      312.55     95.74 o   0.37536
  -5   9   4      282.12      336.36     94.22 o   0.36227
  -3   9   4    31927.75    30314.70    635.23 o   0.35500
  -1   9   4     6057.63     5552.43    189.96 o   0.35392
   1   9   4       97.93      103.34     90.67 o   0.35908
   3   9   4     6417.08     6245.40    259.87 o   0.37021
   5   9   4     7877.67     8206.31    325.72 o   0.38681
   7   9   4     8438.96     8056.36    352.06 o   0.40821
   9   9   4    11703.67    12147.36    486.30 o   0.43369
  11   9   4      339.92      464.52    114.99 o   0.46259
  13   9   4     6308.78     5964.77    277.60 o   0.49431
  15   9   4     4491.76     4592.49    246.19 o   0.52833
  17   9   4      972.12      705.64    182.87 o   0.56424
  19   9   4      148.35        1.01    324.71 o   0.60170
 -20  10   4     2138.37     2050.56    225.93 o   0.58292
 -18  10   4     5616.95     5403.50    267.46 o   0.54886
 -16  10   4        0.72        9.12    287.73 o   0.51686
 -14  10   4     4181.11     4155.33    202.12 o   0.48732
 -12  10   4     1672.20     1942.67    156.53 o   0.46073
 -10  10   4        5.10       38.50    222.89 o   0.43761
  -8  10   4     2532.04     2326.64    137.78 o   0.41854
  -6  10   4      462.63      118.03    209.21 o   0.40410
  -4  10   4     6914.90     6176.00    257.84 o   0.39479
  -2  10   4    14909.29    14317.98    486.81 o   0.39098
   0  10   4     1614.57     1459.29     82.01 o   0.39284
   2  10   4      429.94      460.97    100.81 o   0.40028
   4  10   4     3211.42     3254.15    151.97 o   0.41300
   6  10   4     6140.96     6527.05    292.79 o   0.43053
   8  10   4     7287.40     6718.53    288.23 o   0.45231
  10  10   4      385.82      150.96    145.38 o   0.47777
  12  10   4     1643.25     1916.32    169.70 o   0.50635
  14  10   4      821.01      797.84    175.27 o   0.53755
  16  10   4     1269.81     1552.61    182.87 o   0.57094
  18  10   4      688.82      546.58    155.51 o   0.60616
 -19  11   4     1710.01     1655.44    222.89 o   0.59218
 -17  11   4     1210.31     1020.72    193.51 o   0.56067
 -15  11   4      296.40      391.57    159.06 o   0.53147
 -13  11   4     3113.04     3017.59    185.40 o   0.50500
 -11  11   4      194.27       15.20    277.60 o   0.48170
  -9  11   4     2877.39     2950.72    165.14 o   0.46205
  -7  11   4      453.65      452.36    117.52 o   0.44653
  -5  11   4      394.90      430.07    125.12 o   0.43558
  -3  11   4    10244.59     9594.29    355.10 o   0.42955
  -1  11   4     1189.34      918.90    119.55 o   0.42866
   1  11   4      118.93        5.07    214.28 o   0.43292
   3  11   4     1919.27     1994.33    133.73 o   0.44220
   5  11   4     1192.34     1070.87    133.23 o   0.45619
   7  11   4     1823.84     2005.48    165.14 o   0.47447
   9  11   4      274.26      255.31    142.34 o   0.49657
  11  11   4     1244.13     1378.36    163.62 o   0.52200
  13  11   4     1667.87     1701.54    195.53 o   0.55030
  15  11   4      276.92        3.55    324.20 o   0.58105
  17  11   4      934.72      998.94    175.27 o   0.61388
 -18  12   4     1213.21     1100.25    172.74 o   0.60464
 -16  12   4       23.40       21.78    300.90 o   0.57574
 -14  12   4     1014.66      860.65    163.11 o   0.54938
 -12  12   4      359.73        4.56    290.26 o   0.52593
 -10  12   4     1450.86     1064.79    171.72 o   0.50580
  -8  12   4      625.46      543.54    144.88 o   0.48940
  -6  12   4     2573.66     2576.88    172.23 o   0.47711
  -4  12   4     1995.79     2076.90    157.03 o   0.46925
  -2  12   4     2013.69     2048.03    151.46 o   0.46605
   0  12   4      721.83      547.94     89.47 o   0.46761
   2  12   4        0.12       51.16    249.74 o   0.47388
   4  12   4     1133.79     1191.94    142.34 o   0.48467
   6  12   4     2583.00     2731.89    184.39 o   0.49969
   8  12   4     4020.81     4538.29    218.33 o   0.51858
  10  12   4       12.96      101.82    268.48 o   0.54093
  12  12   4     2265.55     2636.15    212.76 o   0.56633
  14  12   4      576.42      439.19    156.53 o   0.59439
 -15  13   4        3.79       32.42    159.06 o   0.59384
 -13  13   4       24.88        0.00    319.64 o   0.57027
 -11  13   4      437.63      377.39    159.57 o   0.54975
  -9  13   4     4782.91     4871.61    225.42 o   0.53261
  -7  13   4        8.33       28.87    137.78 o   0.51920
  -5  13   4     4046.43     3706.51    207.18 o   0.50982
  -3  13   4     2147.81     2108.31    179.32 o   0.50468
  -1  13   4       42.01       52.18    243.66 o   0.50392
   1  13   4      624.69      505.55    139.30 o   0.50755
   3  13   4      126.47      130.19    133.23 o   0.51549
   5  13   4      350.38      397.14    142.34 o   0.52754
   7  13   4     1709.66     2057.15    186.41 o   0.54342
   9  13   4     1022.45      867.23    181.35 o   0.56282
  11  13   4      847.97      623.58    182.87 o   0.58538
  13  13   4     1607.23     1830.21    178.82 o   0.61075
 -14  14   4       18.73        0.51    394.61 o   0.61470
 -12  14   4      522.57      726.92    166.15 o   0.59383
 -10  14   4     2165.21     2250.15    202.62 o   0.57608
  -8  14   4      281.18       11.65    304.95 o   0.56173
  -6  14   4      674.61      350.54    169.19 o   0.55106
  -4  14   4      989.35      921.94    168.18 o   0.54427
  -2  14   4       55.58        2.53    284.18 o   0.54151
   0  14   4      698.04      720.27    136.33 o   0.54286
   2  14   4        3.90        1.52    246.19 o   0.54826
   4  14   4       10.06      228.46    135.76 o   0.55762
   6  14   4      953.36      916.88    172.74 o   0.57072
   8  14   4      847.73      726.92    177.30 o   0.58733
  10  14   4       44.64       70.41    149.44 o   0.60716
  -9  15   4       30.90       89.15    326.23 o   0.60461
  -7  15   4      320.12      212.76    334.84 o   0.59283
  -5  15   4      300.61       75.48    165.14 o   0.58463
  -3  15   4       20.73        5.07    315.08 o   0.58016
  -1  15   4      511.12       99.29    318.12 o   0.57949
   1  15   4      381.99       11.65    164.13 o   0.58266
   3  15   4      295.58      359.15    167.17 o   0.58959
   5  15   4      591.77      794.80    152.98 o   0.60015
   7  15   4      511.08      581.03    168.69 o   0.61416
 -27   1   5       64.92        7.09    318.63 o   0.59759
 -25   1   5      309.37      131.20    150.96 o   0.55130
 -23   1   5        0.35        0.51    278.61 o   0.50516
 -21   1   5      376.74      380.43    126.64 o   0.45923
 -19   1   5       51.34       59.27    112.46 o   0.41357
 -17   1   5     1928.42     1598.71    119.04 o   0.36828
 -15   1   5      330.33      453.37     92.19 o   0.32352
 -13   1   5     2324.75     2442.64    163.11 o   0.27955
 -11   1   5    11817.27    12580.98    294.82 o   0.23680
  -9   1   5    54114.91    56679.23    634.72 o   0.19608
  -7   1   5      320.58      295.33     64.33 o   0.15894
  -5   1   5    45614.93    46856.99    493.39 o   0.12855
  -3   1   5    10537.98    10920.46    349.02 o   0.11059
  -1   1   5     4228.29     4040.34     35.97 o   0.11127
   1   1   5      783.79      935.62     84.60 o   0.13030
   3   1   5     6578.89     6626.85    245.68 o   0.16130
   5   1   5     3825.07     4236.38    139.30 o   0.19876
   7   1   5      116.25      226.94    117.52 o   0.23966
   9   1   5     6216.02     6680.03    206.68 o   0.28251
  11   1   5     3848.40     3903.06    180.84 o   0.32654
  13   1   5     1701.00     1738.52    142.85 o   0.37134
  15   1   5     1164.51     1368.22    117.02 o   0.41666
  17   1   5        2.80        4.05    217.82 o   0.46234
  19   1   5      375.67      434.63    130.69 o   0.50829
  21   1   5        6.30       56.73    151.46 o   0.55444
  23   1   5      385.78      230.99    146.90 o   0.60074
 -26   2   5      423.32      514.67    161.09 o   0.57823
 -24   2   5      319.04       87.13    151.46 o   0.53234
 -22   2   5      548.82      510.11    143.86 o   0.48669
 -20   2   5     4422.12     4054.02    192.49 o   0.44136
 -18   2   5        5.94       95.23    100.81 o   0.39644
 -16   2   5      799.01      874.83    107.39 o   0.35211
 -14   2   5     1040.49     1327.19     92.19 o   0.30861
 -12   2   5     7416.04     7834.49    289.75 o   0.26635
 -10   2   5    27921.55    29873.99    463.50 o   0.22604
  -8   2   5     2051.74     1973.57     66.36 o   0.18891
  -6   2   5     1113.41     1389.50     85.10 o   0.15724
  -4   2   5     3027.52     3620.91    205.16 o   0.13494
  -2   2   5     4402.92     4973.43    216.30 o   0.12703
   0   2   5    10425.18    11194.90    191.63 o   0.13605
   2   2   5     6243.87     6741.83    144.88 o   0.15915
   4   2   5     6345.92     6380.15    188.44 o   0.19129
   6   2   5     8529.60     9291.87    263.92 o   0.22869
   8   2   5    10450.17    11022.79    291.27 o   0.26917
  10   2   5     8402.78     8429.70    339.40 o   0.31153
  12   2   5     6026.19     6075.71    197.05 o   0.35510
  14   2   5      747.16       71.43    245.18 o   0.39948
  16   2   5      756.31      510.61    141.33 o   0.44443
  18   2   5      235.72      327.24    130.69 o   0.48979
  20   2   5      313.38       71.43    315.59 o   0.53546
  22   2   5     1766.06     1547.55    198.07 o   0.58136
 -27   3   5      324.14      131.20    344.97 o   0.60730
 -25   3   5      567.75      471.61    166.66 o   0.56181
 -23   3   5        0.76        0.51    275.57 o   0.51661
 -21   3   5     3257.64     3200.46    178.31 o   0.47179
 -19   3   5        1.10       16.72    201.11 o   0.42748
 -17   3   5     1227.46     1064.29    123.09 o   0.38383
 -15   3   5      483.37      637.76     92.70 o   0.34112
 -13   3   5     8684.55     9072.02    268.48 o   0.29974
 -11   3   5     1898.78     2118.44    126.13 o   0.26033
  -9   3   5    15726.09    16323.96    338.38 o   0.22393
  -7   3   5     2079.42     2160.99    174.26 o   0.19225
  -5   3   5    18346.01    17150.16    302.92 o   0.16799
  -3   3   5     2567.89     2603.22     50.66 o   0.15469
  -1   3   5    30595.08    30679.42    428.04 o   0.15518
   1   3   5      882.50     1060.23     56.73 o   0.16934
   3   3   5    37466.71    39392.29    486.81 o   0.19421
   5   3   5    11517.02    12129.63    304.95 o   0.22628
   7   3   5    19453.38    19441.35    401.20 o   0.26293
   9   3   5      887.81      798.85     86.62 o   0.30250
  11   3   5     6565.72     6469.81    216.30 o   0.34399
  13   3   5      804.45      888.51    104.35 o   0.38677
  15   3   5      350.81      397.14    112.96 o   0.43047
  17   3   5       10.01      114.99    119.04 o   0.47482
  19   3   5       48.41       49.14    268.48 o   0.51967
  21   3   5      346.56      565.83    159.57 o   0.56489
  23   3   5     1079.98     1004.51    164.13 o   0.61040
 -26   4   5      225.24      271.01    175.78 o   0.59321
 -24   4   5       75.61       77.50    278.61 o   0.54858
 -22   4   5      888.38     1221.32    164.13 o   0.50440
 -20   4   5     3029.54     2726.82    164.63 o   0.46081
 -18   4   5      438.83      266.45    108.40 o   0.41798
 -16   4   5     3837.73     3615.84    141.33 o   0.37620
 -14   4   5      245.45      199.59     86.12 o   0.33583
 -12   4   5      952.49     1019.71     83.08 o   0.29747
 -10   4   5     9830.16     9592.26    321.16 o   0.26199
  -8   4   5     5172.20     6013.90    158.05 o   0.23072
  -6   4   5      106.02      290.77     54.71 o   0.20560
  -4   4   5     8368.95     8030.53    277.09 o   0.18909
  -2   4   5      509.51      491.37    111.44 o   0.18353
   0   4   5    10430.39    10561.60    157.77 o   0.18989
   2   4   5      997.77     1115.45     71.93 o   0.20706
   4   4   5        2.60        0.00    120.56 o   0.23268
   6   4   5     8916.22     9025.42    330.28 o   0.26429
   8   4   5      427.86      198.07    138.29 o   0.30000
  10   4   5     7269.62     8391.71    304.44 o   0.33852
  12   4   5     8073.52     8318.76    404.74 o   0.37900
  14   4   5      527.56      438.68    128.16 o   0.42087
  16   4   5      555.09      562.28    118.54 o   0.46375
  18   4   5      246.11      421.46    129.17 o   0.50738
  20   4   5      232.23      128.67    150.45 o   0.55160
  22   4   5     2412.84     2461.39    173.75 o   0.59626
 -25   5   5        5.09       38.50    305.96 o   0.58226
 -23   5   5     1037.09     1308.45    180.34 o   0.53878
 -21   5   5      758.61      960.95    157.03 o   0.49597
 -19   5   5      896.98     1082.02    134.24 o   0.45402
 -17   5   5      123.33      260.88    106.38 o   0.41319
 -15   5   5      699.37      625.60    116.00 o   0.37384
 -13   5   5     2897.80     2935.02    127.65 o   0.33651
 -11   5   5    11155.70    11040.52    344.46 o   0.30194
  -9   5   5      223.99      145.38     63.83 o   0.27118
  -7   5   5     2078.39     2021.18    101.82 o   0.24567
  -5   5   5     6314.82     6610.13    205.16 o   0.22719
  -3   5   5     1493.87     1399.63     74.97 o   0.21754
  -1   5   5       89.62       86.12     54.71 o   0.21789
   1   5   5     2120.35     2218.24     94.22 o   0.22819
   3   5   5     5812.16     6017.96    248.72 o   0.24721
   5   5   5      792.66      831.27     74.97 o   0.27312
   7   5   5     6325.45     5983.51    240.62 o   0.30418
   9   5   5     3647.46     3450.70    188.44 o   0.33897
  11   5   5     1493.26     1746.12    126.64 o   0.37646
  13   5   5     2075.61     1994.33    149.44 o   0.41592
  15   5   5     8437.80     7867.92    268.48 o   0.45683
  17   5   5      104.22        0.00    269.49 o   0.49885
  19   5   5       51.63        1.52    150.96 o   0.54171
  21   5   5     1833.47     1928.48    200.60 o   0.58523
 -24   6   5      142.63      119.04    165.14 o   0.57461
 -22   6   5       60.66       76.49    296.34 o   0.53260
 -20   6   5     1124.41     1086.07    155.01 o   0.49151
 -18   6   5     3464.44     3431.96    164.63 o   0.45161
 -16   6   5        0.09        0.00    208.70 o   0.41324
 -14   6   5     8442.05     9062.39    368.78 o   0.37687
 -12   6   5    19246.13    19061.42    530.37 o   0.34312
 -10   6   5     1395.31     1417.36     99.79 o   0.31286
  -8   6   5     3274.77     3202.49    186.92 o   0.28719
  -6   6   5     2101.57     2268.89     84.60 o   0.26742
  -4   6   5     4461.54     4574.76    145.89 o   0.25495
  -2   6   5    21524.58    20349.10    378.91 o   0.25085
   0   6   5    42652.80    43029.52    407.04 o   0.25554
   2   6   5    10045.74    10777.11    341.93 o   0.26855
   4   6   5    30122.88    29917.55    532.40 o   0.28876
   6   6   5     3368.77     3739.44    111.44 o   0.31479
   8   6   5     1573.59     1333.27    117.52 o   0.34532
  10   6   5      188.94      290.77     96.25 o   0.37926
  12   6   5      218.86      339.40    203.64 o   0.41579
  14   6   5     8255.27     8576.10    282.16 o   0.45428
  16   6   5     1864.62     1538.43    164.13 o   0.49427
  18   6   5       40.75        7.60    259.87 o   0.53543
  20   6   5      997.61     1287.68    173.75 o   0.57750
 -25   7   5      163.48       65.85    152.48 o   0.61165
 -23   7   5      239.75      305.96    164.13 o   0.57042
 -21   7   5      172.90      229.98    143.36 o   0.53017
 -19   7   5     3695.45     3566.70    198.57 o   0.49114
 -17   7   5     1846.24     1497.40    151.46 o   0.45367
 -15   7   5      531.82      643.33    113.98 o   0.41815
 -13   7   5    36552.07    36503.37    722.36 o   0.38514
 -11   7   5     3574.74     3790.10    151.46 o   0.35533
  -9   7   5      583.39      450.84     93.21 o   0.32959
  -7   7   5     3200.61     3588.99    130.19 o   0.30895
  -5   7   5      141.85      124.11    146.40 o   0.29447
  -3   7   5    11261.09    11053.69    359.15 o   0.28708
  -1   7   5    36868.70    34581.98    589.64 o   0.28734
   1   7   5     1031.85     1024.27     90.67 o   0.29523
   3   7   5    31485.74    32006.11    610.91 o   0.31017
   5   7   5    17314.86    16341.19    493.90 o   0.33119
   7   7   5      758.75      746.17    102.33 o   0.35724
   9   7   5      221.52      344.97    106.38 o   0.38729
  11   7   5     1597.14     1690.40    138.29 o   0.42049
  13   7   5     8973.22     8489.47    330.79 o   0.45616
  15   7   5    10325.50    11153.48    465.02 o   0.49375
  17   7   5      825.68      429.56    164.63 o   0.53287
  19   7   5     2803.45     2835.73    224.41 o   0.57319
  21   7   5      924.46     1164.59    168.18 o   0.61448
 -24   8   5      929.82      838.36    158.05 o   0.60920
 -22   8   5     1230.46     1159.52    185.40 o   0.56974
 -20   8   5      701.24      638.27    176.79 o   0.53153
 -18   8   5     2051.31     2355.01    176.79 o   0.49487
 -16   8   5      815.96      840.89    135.25 o   0.46012
 -14   8   5     6727.22     6644.57    274.56 o   0.42775
 -12   8   5    19629.21    19348.14    572.92 o   0.39834
 -10   8   5       18.29        0.00     95.74 o   0.37259
  -8   8   5       36.31       19.76    179.83 o   0.35131
  -6   8   5     1490.95     1517.15    104.86 o   0.33535
  -4   8   5     3405.71     3408.66    142.85 o   0.32548
  -2   8   5    28126.03    25878.23    571.40 o   0.32229
   0   8   5    10180.31     9941.87    271.69 o   0.32595
   2   8   5    11216.30    11311.02    390.05 o   0.33624
   4   8   5    25336.73    25693.33    592.68 o   0.35260
   6   8   5     7226.99     6961.18    293.30 o   0.37421
   8   8   5       36.85       41.54    221.87 o   0.40023
  10   8   5      919.88     1033.39    124.11 o   0.42986
  12   8   5      859.91      808.98    140.82 o   0.46241
  14   8   5     5000.64     4880.73    226.43 o   0.49731
  16   8   5     5094.62     4639.10    233.02 o   0.53408
  18   8   5      257.63      137.78    171.22 o   0.57238
  20   8   5     2006.26     2170.11    186.41 o   0.61192
 -23   9   5     1217.83     1335.30    169.19 o   0.61005
 -21   9   5     1968.35     1973.57    207.18 o   0.57260
 -19   9   5      318.87      136.27    331.29 o   0.53667
 -17   9   5       77.57      309.51    139.30 o   0.50260
 -15   9   5       12.08        5.07    123.09 o   0.47079
 -13   9   5    18845.80    18825.37    618.01 o   0.44173
 -11   9   5     2593.32     2957.82    140.82 o   0.41599
  -9   9   5       25.54       28.87     96.25 o   0.39424
  -7   9   5      116.81      208.20     95.74 o   0.37715
  -5   9   5     6984.44     7277.27    258.85 o   0.36538
  -3   9   5    11263.14    11012.66    386.00 o   0.35945
  -1   9   5    16251.16    15371.63    439.19 o   0.35966
   1   9   5      166.45      243.66     88.65 o   0.36600
   3   9   5     6392.34     6683.58    276.08 o   0.37815
   5   9   5     1337.08     1417.36    122.08 o   0.39557
   7   9   5     8322.88     7759.52    298.87 o   0.41762
   9   9   5     2426.43     2429.98    151.46 o   0.44360
  11   9   5     1641.71     1475.62    148.42 o   0.47287
  13   9   5     6413.64     6263.13    267.97 o   0.50485
  15   9   5     3095.38     3920.79    213.77 o   0.53906
  17   9   5       69.87        1.01    298.87 o   0.57510
  19   9   5      575.67      289.75    158.55 o   0.61265
 -22  10   5     2543.04     2627.03    201.11 o   0.61420
 -20  10   5     3217.72     3664.47    234.03 o   0.57893
 -18  10   5      408.10      487.31    166.66 o   0.54547
 -16  10   5       58.01        1.52    273.04 o   0.51415
 -14  10   5     2535.42     2307.90    182.36 o   0.48540
 -12  10   5     6548.04     6520.47    222.38 o   0.45969
 -10  10   5     2934.07     3116.37    165.65 o   0.43756
  -8  10   5     1468.58     1276.03    128.16 o   0.41959
  -6  10   5     9337.02     8868.89    388.03 o   0.40632
  -4  10   5    10253.82     9499.05    378.91 o   0.39822
  -2  10   5     1660.00     1861.11    124.61 o   0.39561
   0  10   5        1.86       89.68     80.63 o   0.39860
   2  10   5      103.01       75.48     97.77 o   0.40706
   4  10   5     4059.10     3749.57    166.66 o   0.42067
   6  10   5     9322.82     9492.47    382.45 o   0.43894
   8  10   5     3717.72     3382.82    175.27 o   0.46133
  10  10   5      417.99      506.06    138.80 o   0.48726
  12  10   5     9897.93     9949.89    375.87 o   0.51620
  14  10   5     4000.95     4124.93    222.38 o   0.54768
  16  10   5      541.48      194.52    195.03 o   0.58128
 -19  11   5     2077.48     2438.59    218.83 o   0.58864
 -17  11   5      133.73       94.22    166.15 o   0.55776
 -15  11   5      833.71      729.96    155.01 o   0.52927
 -13  11   5      955.26      910.80    157.03 o   0.50360
 -11  11   5     4636.05     3840.75    203.64 o   0.48118
  -9  11   5     7015.30     6659.26    282.66 o   0.46250
  -7  11   5      943.12      979.69    127.65 o   0.44802
  -5  11   5    29409.70    28066.07    722.36 o   0.43816
  -3  11   5     5032.43     4623.90    210.22 o   0.43324
  -1  11   5     2335.27     2520.15    150.96 o   0.43341
   1  11   5     1222.69      909.28    127.15 o   0.43868
   3  11   5     5044.27     4860.46    212.76 o   0.44887
   5  11   5    11216.28    11401.70    488.33 o   0.46365
   7  11   5     8862.18     7949.48    382.45 o   0.48259
   9  11   5      398.69      300.90    148.42 o   0.50525
  11  11   5     7417.12     8064.97    309.51 o   0.53112
  13  11   5     1782.86     1581.99    204.65 o   0.55978
  15  11   5      584.81      802.90    179.83 o   0.59082
 -18  12   5      746.77      447.80    164.63 o   0.60156
 -16  12   5      281.31      261.39    162.61 o   0.57331
 -14  12   5      631.78      434.63    163.62 o   0.54767
 -12  12   5     1005.42     1131.15    149.94 o   0.52502
 -10  12   5     4613.48     4631.50    211.74 o   0.50577
  -8  12   5     3463.07     3001.38    185.91 o   0.49030
  -6  12   5     6425.32     6223.62    297.35 o   0.47899
  -4  12   5    21923.50    21714.80    648.91 o   0.47214
  -2  12   5     2431.27     2422.38    149.94 o   0.46994
   0  12   5       96.50        0.51    164.94 o   0.47246
   2  12   5       33.93        7.60    241.12 o   0.47962
   4  12   5     2215.45     2251.67    172.23 o   0.49122
   6  12   5     6464.69     7701.26    249.23 o   0.50696
   8  12   5    11216.21    10762.42    405.25 o   0.52646
  10  12   5     2434.86     2856.50    201.11 o   0.54932
  12  12   5     4496.13     4676.58    251.25 o   0.57515
  14  12   5     1651.91     1656.96    172.74 o   0.60356
 -15  13   5     1095.03      842.92    199.59 o   0.59187
 -13  13   5      697.69      538.98    174.76 o   0.56903
 -11  13   5     1769.02     2477.59    182.36 o   0.54929
  -9  13   5     4765.82     4834.63    225.93 o   0.53301
  -7  13   5        1.23        2.53    280.13 o   0.52049
  -5  13   5    10226.43    10745.70    402.72 o   0.51203
  -3  13   5     4029.05     4316.92    202.62 o   0.50782
  -1  13   5       49.79       62.31    124.11 o   0.50797
   1  13   5      189.39      187.43    135.25 o   0.51247
   3  13   5      408.32      331.80    142.34 o   0.52122
   5  13   5     3688.60     3679.16    216.81 o   0.53400
   7  13   5    14921.48    15335.66    552.15 o   0.55053
   9  13   5        1.41        1.52    151.46 o   0.57049
  11  13   5     5048.62     5108.68    253.79 o   0.59353
 -14  14   5      981.60      943.73    183.88 o   0.61317
 -12  14   5     1676.73     1948.74    204.65 o   0.59303
 -10  14   5     2324.05     2396.55    206.17 o   0.57605
  -8  14   5      383.29      122.59    161.09 o   0.56252
  -6  14   5     3007.49     2736.95    206.17 o   0.55269
  -4  14   5     8773.95     8106.01    301.40 o   0.54676
  -2  14   5     3299.48     3300.76    206.68 o   0.54486
   0  14   5        3.91        1.52    125.21 o   0.54704
   2  14   5      423.53      138.29    289.25 o   0.55324
   4  14   5     2845.33     2823.58    205.66 o   0.56332
   6  14   5     7409.00     7559.93    343.96 o   0.57710
   8  14   5     2834.40     2937.55    189.45 o   0.59430
  10  14   5     1158.21     1042.50    183.88 o   0.61465
  -9  15   5       44.74      337.37    140.32 o   0.60496
  -7  15   5      196.82      322.68    157.03 o   0.59396
  -5  15   5     1425.02     1704.07    185.91 o   0.58656
  -3  15   5     4465.42     4165.46    240.11 o   0.58289
  -1  15   5     3208.97     3334.19    214.78 o   0.58302
   1  15   5       17.20        2.53    310.02 o   0.58695
   3  15   5     3732.18     3640.66    191.99 o   0.59460
   5  15   5     5003.25     5235.32    224.91 o   0.60583
 -28   0   6      616.40      545.06    153.49 o   0.61369
 -26   0   6      130.14       99.29    281.14 o   0.56756
 -24   0   6      283.37      268.98    134.24 o   0.52162
 -22   0   6     8429.56     8230.11    359.15 o   0.47590
 -20   0   6     8283.51     7842.09    362.19 o   0.43049
 -18   0   6       44.88        9.62    183.38 o   0.38551
 -16   0   6       58.18       36.47    158.05 o   0.34110
 -14   0   6     7176.22     6310.24    228.97 o   0.29753
 -12   0   6    36278.94    33312.54    463.50 o   0.25525
 -10   0   6    48412.25    47713.08    509.09 o   0.21499
  -8   0   6    23355.97    25372.18    373.84 o   0.17813
  -6   0   6   118810.07   122112.35    694.50 o   0.14728
  -4   0   6   137606.80   145560.61    762.88 o   0.12686
  -2   0   6    88198.69    92451.63    505.55 o   0.12223
   0   0   6   163992.86   174780.13    888.51 o   0.13503
   2   0   6   199469.48   206203.69    916.88 o   0.16115
   4   0   6    80327.40    80953.18    580.52 o   0.19533
   6   0   6    33657.68    32492.92    421.97 o   0.23405
   8   0   6     8884.80     9059.86    291.27 o   0.27541
  10   0   6    17570.05    17653.18    417.41 o   0.31839
  12   0   6    10402.75     9955.97    383.47 o   0.36240
  14   0   6     8229.10     6822.38    354.09 o   0.40711
  16   0   6    16059.41    14494.26    561.27 o   0.45232
  18   0   6     1055.73     1295.28    135.76 o   0.49788
  20   0   6     8889.92     8628.78    333.32 o   0.54372
  22   0   6     9602.83     8985.90    340.92 o   0.58976
 -27   1   6      422.61      499.98    167.17 o   0.59184
 -25   1   6      159.52      114.48    252.77 o   0.54590
 -23   1   6     3173.15     2751.14    177.80 o   0.50019
 -21   1   6    10285.01    10184.94    449.83 o   0.45476
 -19   1   6     7429.36     6449.55    285.70 o   0.40973
 -17   1   6      229.46       39.01    197.05 o   0.36522
 -15   1   6    21544.82    20565.91    506.06 o   0.32147
 -13   1   6    47279.96    45935.55    678.29 o   0.27883
 -11   1   6    31399.13    33010.12    527.84 o   0.23789
  -9   1   6       59.34       54.71     58.25 o   0.19970
  -7   1   6    13453.55    13259.77    281.65 o   0.16619
  -5   1   6    30024.77    31101.90    365.23 o   0.14071
  -3   1   6   114947.88   114128.42    637.26 o   0.12815
  -1   1   6     2208.59     2302.83    121.57 o   0.13226
   1   1   6        3.86        9.62     47.11 o   0.15169
   3   1   6   114524.64   121695.97    852.04 o   0.18157
   5   1   6    61440.81    62923.62    688.42 o   0.21765
   7   1   6    10752.72    10451.39    332.81 o   0.25734
   9   1   6    24561.41    24981.11    522.27 o   0.29920
  11   1   6    21333.31    20679.89    530.37 o   0.34243
  13   1   6    10112.38    10824.22    413.35 o   0.38658
  15   1   6    15488.83    15011.46    534.42 o   0.43136
  17   1   6     1827.06     2318.53    144.88 o   0.47660
  19   1   6     4925.27     4641.63    207.18 o   0.52217
  21   1   6    13508.79    12321.11    547.09 o   0.56800
  23   1   6     1416.50     1221.83    176.79 o   0.61403
 -26   2   6       57.45        2.53    162.61 o   0.57269
 -24   2   6      868.84      865.21    157.54 o   0.52719
 -22   2   6     3011.40     3156.39    181.35 o   0.48201
 -20   2   6    14955.97    14057.10    518.72 o   0.43724
 -18   2   6     4089.26     3998.80    163.62 o   0.39302
 -16   2   6     2040.36     1818.56    117.02 o   0.34957
 -14   2   6    27717.54    25526.68    545.57 o   0.30721
 -12   2   6    63849.89    62259.01    801.89 o   0.26646
 -10   2   6    12789.82    13046.51    385.49 o   0.22818
  -8   2   6     5366.09     5959.70    215.80 o   0.19386
  -6   2   6    40525.73    43431.62    510.61 o   0.16595
  -4   2   6    91538.30    91184.72    625.10 o   0.14813
  -2   2   6      720.98      681.33     42.55 o   0.14419
   0   2   6    12590.47    13771.70    155.41 o   0.15518
   2   2   6   106376.45   115291.51    836.33 o   0.17838
   4   2   6    75393.68    77613.93    765.92 o   0.20977
   6   2   6    28720.83    27986.03    506.56 o   0.24623
   8   2   6      853.95     1137.23     91.69 o   0.28583
  10   2   6    11689.61    11053.18    405.25 o   0.32744
  12   2   6    32822.45    33327.22    667.14 o   0.37038
  14   2   6    16886.14    17332.53    535.44 o   0.41423
  16   2   6     4660.43     4598.06    174.76 o   0.45874
  18   2   6     1363.57     1443.70    155.51 o   0.50372
  20   2   6     7115.89     7239.78    288.74 o   0.54907
  22   2   6     3695.57     3643.70    191.99 o   0.59470
 -27   3   6     1123.68     1456.87    153.49 o   0.60165
 -25   3   6      365.70      179.83    156.53 o   0.55652
 -23   3   6     1691.84     1568.32    172.23 o   0.51175
 -21   3   6    12294.12    12253.23    489.85 o   0.46745
 -19   3   6     2109.85     2250.15    146.90 o   0.42376
 -17   3   6     2289.93     2274.46    135.76 o   0.38090
 -15   3   6     3177.03     3099.65    125.63 o   0.33918
 -13   3   6    17353.27    17422.19    407.28 o   0.29907
 -11   3   6    33637.77    34142.79    513.15 o   0.26132
  -9   3   6    18419.74    19545.70    377.39 o   0.22711
  -7   3   6    13877.19    13669.58    283.67 o   0.19828
  -5   3   6    78901.95    80155.34    651.44 o   0.17747
  -3   3   6    25091.26    25109.27    390.05 o   0.16769
  -1   3   6    75359.98    77852.00    658.53 o   0.17085
   1   3   6    20304.14    21997.96    327.24 o   0.18630
   3   3   6    82400.59    85503.12    683.86 o   0.21134
   5   3   6    38313.61    38776.82    496.94 o   0.24305
   7   3   6     4563.21     4268.80    151.46 o   0.27914
   9   3   6      287.84      120.06    159.06 o   0.31814
  11   3   6     9809.70     9334.42    327.75 o   0.35910
  13   3   6    21645.45    21475.70    594.70 o   0.40142
  15   3   6     5932.28     5497.21    282.16 o   0.44471
  17   3   6      191.36      332.81    127.15 o   0.48871
  19   3   6     1692.14     1901.13    163.62 o   0.53326
  21   3   6     2437.53     2374.26    201.61 o   0.57821
 -26   4   6      395.23      508.59    164.13 o   0.58781
 -24   4   6     3710.52     3532.76    205.16 o   0.54358
 -22   4   6     6145.19     5656.27    236.06 o   0.49988
 -20   4   6     5760.99     5197.33    240.62 o   0.45686
 -18   4   6      967.19      941.70    112.96 o   0.41474
 -16   4   6       27.34      133.23     93.71 o   0.37382
 -14   4   6    17416.25    16669.94    457.93 o   0.33455
 -12   4   6    38452.86    37568.16    598.76 o   0.29757
 -10   4   6    33100.14    34772.45    521.76 o   0.26384
  -8   4   6      461.24      425.51     65.85 o   0.23479
  -6   4   6    70262.60    69502.34    645.36 o   0.21233
  -4   4   6    90090.77    88414.83    713.24 o   0.19872
  -2   4   6    25990.10    25777.42    409.30 o   0.19580
   0   4   6      577.20      680.06     45.85 o   0.20403
   2   4   6     5976.14     5580.79    194.52 o   0.22218
   4   4   6    15409.95    14454.75    345.98 o   0.24809
   6   4   6    24646.92    24622.97    491.87 o   0.27960
   8   4   6    14115.33    14332.16    433.11 o   0.31504
  10   4   6      710.32      590.65     92.70 o   0.35322
  12   4   6    34456.31    34186.35    737.55 o   0.39335
  14   4   6     7561.19     7524.47    336.36 o   0.43489
  16   4   6       45.38        0.00    228.97 o   0.47748
  18   4   6     1669.82     1820.08    167.17 o   0.52085
  20   4   6      652.43      559.24    159.57 o   0.56482
  22   4   6     2258.46     2199.49    176.79 o   0.60927
 -25   5   6      878.67      820.63    184.90 o   0.57715
 -23   5   6     8027.22     7747.87    334.33 o   0.53412
 -21   5   6     5889.07     5604.60    263.41 o   0.49184
 -19   5   6     1732.99     1569.84    142.85 o   0.45052
 -17   5   6        5.73        0.51    197.05 o   0.41046
 -15   5   6     5540.51     5259.13    238.59 o   0.37207
 -13   5   6    31357.35    30441.34    630.67 o   0.33591
 -11   5   6    24832.12    23510.56    536.96 o   0.30279
  -9   5   6     5278.25     5158.83    230.49 o   0.27381
  -7   5   6    25061.32    24506.96    472.12 o   0.25042
  -5   5   6    61823.75    59695.80    672.71 o   0.23429
  -3   5   6    68151.77    69874.16    679.81 o   0.22697
  -1   5   6       62.96       45.08     53.19 o   0.22932
   1   5   6    14368.43    14633.56    381.44 o   0.24104
   3   5   6     4354.57     3481.09    224.41 o   0.26089
   5   5   6    45738.18    48064.13    709.19 o   0.28717
   7   5   6    14907.92    15219.66    409.81 o   0.31830
   9   5   6      418.93      452.36     88.65 o   0.35300
  11   5   6    22911.63    22915.35    614.97 o   0.39032
  13   5   6    21153.09    20032.50    588.12 o   0.42957
  15   5   6     1624.28     1627.08    137.78 o   0.47028
  17   5   6      895.51      807.97    165.65 o   0.51209
  19   5   6     1353.49     1220.31    176.28 o   0.55476
  21   5   6      895.61      954.36    152.98 o   0.59810
 -26   6   6       71.54       46.10    313.06 o   0.61218
 -24   6   6     2985.46     3012.52    219.34 o   0.56984
 -22   6   6     3963.82     4141.15    208.20 o   0.52832
 -20   6   6     7726.67     7940.36    312.04 o   0.48782
 -18   6   6      655.08      639.79    128.16 o   0.44861
 -16   6   6        1.82       92.19    103.85 o   0.41108
 -14   6   6    22405.84    23172.18    571.91 o   0.37572
 -12   6   6    20327.65    20472.20    518.21 o   0.34320
 -10   6   6       13.74       20.77    140.82 o   0.31442
  -8   6   6      120.78      175.27     71.43 o   0.29047
  -6   6   6    18531.54    17035.18    416.90 o   0.27263
  -4   6   6    52008.88    48459.24    658.02 o   0.26217
  -2   6   6    18665.98    17413.58    388.53 o   0.25996
   0   6   6      992.33      910.37     54.39 o   0.26622
   2   6   6    42972.89    45131.64    636.75 o   0.28037
   4   6   6     4070.60     3742.99    132.72 o   0.30132
   6   6   6    27647.45    28563.01    584.57 o   0.32775
   8   6   6     4261.04     4172.55    190.47 o   0.35846
  10   6   6     2565.84     2557.13    138.29 o   0.39244
  12   6   6    13652.71    15142.15    514.67 o   0.42892
  14   6   6     8709.20     8896.75    352.57 o   0.46731
  16   6   6      322.16      175.27    140.82 o   0.50718
  18   6   6     2519.62     2456.32    190.97 o   0.54820
  20   6   6     1649.12     1572.88    195.03 o   0.59014
 -25   7   6      600.99      645.87    147.92 o   0.60679
 -23   7   6      712.43      766.93    171.72 o   0.56602
 -21   7   6     2242.03     2305.87    193.00 o   0.52630
 -19   7   6     5668.96     5834.58    245.68 o   0.48792
 -17   7   6       39.02        0.51    118.03 o   0.45119
 -15   7   6     4427.61     4253.10    172.74 o   0.41657
 -13   7   6     9234.42     8785.81    373.84 o   0.38462
 -11   7   6    22824.81    22047.61    541.01 o   0.35606
  -9   7   6     2271.34     2588.53    115.50 o   0.33176
  -7   7   6    13298.40    13090.58    380.93 o   0.31273
  -5   7   6    13188.29    11859.63    349.53 o   0.29997
  -3   7   6    29678.80    29523.96    545.06 o   0.29429
  -1   7   6    15634.36    14541.88    410.82 o   0.29611
   1   7   6     1987.69     2133.64    100.30 o   0.30528
   3   7   6    32666.15    32382.48    601.29 o   0.32118
   5   7   6    16286.62    16124.88    481.23 o   0.34287
   7   7   6      463.78      671.19    106.88 o   0.36933
   9   7   6      102.29      208.20    183.88 o   0.39963
  11   7   6      398.99      438.18    121.07 o   0.43295
  13   7   6    11753.08    11493.89    501.50 o   0.46864
  15   7   6     3360.21     3413.22    200.60 o   0.50622
  17   7   6      393.83      354.59    150.45 o   0.54528
  19   7   6     1202.85     1374.81    197.05 o   0.58553
 -24   8   6       78.96        0.00    367.76 o   0.60470
 -22   8   6     1635.32     1520.19    191.48 o   0.56574
 -20   8   6     4287.33     4227.26    227.45 o   0.52812
 -18   8   6     3616.65     3243.01    198.57 o   0.49213
 -16   8   6      997.27      807.46    142.34 o   0.45818
 -14   8   6     3053.70     3293.16    168.69 o   0.42674
 -12   8   6    10619.81     9132.81    396.64 o   0.39841
 -10   8   6     4261.85     4450.15    148.42 o   0.37390
  -8   8   6      724.05      562.79    104.86 o   0.35399
  -6   8   6     8887.30     8502.14    335.34 o   0.33951
  -4   8   6    21591.03    21355.64    519.23 o   0.33117
  -2   8   6    22297.54    21067.92    505.55 o   0.32942
   0   8   6        2.31       11.70    116.60 o   0.33439
   2   8   6     9779.60    10039.55    405.25 o   0.34576
   4   8   6    35484.88    34004.50    702.60 o   0.36295
   6   8   6     9210.99     9386.60    340.41 o   0.38518
   8   8   6      332.96      328.76    113.47 o   0.41162
  10   8   6     3385.76     3561.64    175.78 o   0.44153
  12   8   6     2759.61     2848.91    185.40 o   0.47425
  14   8   6     1202.67     1252.73    167.17 o   0.50923
  16   8   6     1572.47     1340.36    180.84 o   0.54605
  18   8   6      312.01      155.01    180.34 o   0.58435
 -23   9   6      478.26      389.55    148.93 o   0.60594
 -21   9   6     3751.16     4001.33    238.08 o   0.56902
 -19   9   6     2450.22     2071.33    197.05 o   0.53372
 -17   9   6       62.38        0.51    255.81 o   0.50036
 -15   9   6     3902.98     3670.55    181.86 o   0.46938
 -13   9   6     2119.70     2321.07    156.53 o   0.44127
 -11   9   6     3182.33     2700.99    153.49 o   0.41661
  -9   9   6      135.53        6.59    209.72 o   0.39605
  -7   9   6     7616.48     7332.99    330.79 o   0.38025
  -5   9   6     9084.58     9019.84    356.62 o   0.36983
  -3   9   6     6332.07     6270.73    250.24 o   0.36524
  -1   9   6     1570.16     1527.28    109.92 o   0.36670
   1   9   6      464.66      508.08     98.78 o   0.37414
   3   9   6     2396.30     2759.24    134.24 o   0.38723
   5   9   6    20630.98    20190.04    584.57 o   0.40540
   7   9   6     7593.68     7446.46    313.56 o   0.42802
   9   9   6     1959.59     1789.68    143.86 o   0.45441
  11   9   6     1896.36     1834.26    164.63 o   0.48398
  13   9   6      553.79      680.31    150.96 o   0.51616
  15   9   6     3080.77     3184.25    216.81 o   0.55050
  17   9   6       71.53      171.22    162.10 o   0.58662
 -22  10   6     1231.14     1248.68    168.69 o   0.61049
 -20  10   6     3138.46     2876.26    230.99 o   0.57580
 -18  10   6       80.48        2.03    159.57 o   0.54299
 -16  10   6      947.11      927.01    157.03 o   0.51241
 -14  10   6      961.23     1055.68    153.99 o   0.48451
 -12  10   6     3216.12     3264.79    165.65 o   0.45975
 -10  10   6     1644.50     1592.12    138.80 o   0.43868
  -8  10   6      819.11      900.16    112.96 o   0.42184
  -6  10   6     2803.80     2733.41    145.38 o   0.40977
  -4  10   6     3864.15     3540.36    151.46 o   0.40288
  -2  10   6      810.58      737.55    107.39 o   0.40145
   0  10   6     1812.96     1853.39     89.54 o   0.40553
   2  10   6     1580.54     1372.78    124.11 o   0.41496
   4  10   6     8507.05     9227.03    322.68 o   0.42939
   6  10   6    11087.84    10684.91    463.00 o   0.44833
   8  10   6     3481.67     3161.45    167.17 o   0.47124
  10  10   6     2065.84     1892.52    170.71 o   0.49758
  12  10   6        5.50       83.08    143.36 o   0.52683
  14  10   6     1187.82     1451.81    187.43 o   0.55853
  16  10   6     3062.50     2682.75    233.53 o   0.59229
 -19  11   6     1267.76      202.62    370.30 o   0.58595
 -17  11   6       42.67        3.04    285.19 o   0.55574
 -15  11   6      752.66      852.54    161.59 o   0.52802
 -13  11   6      403.10      576.97    142.85 o   0.50320
 -11  11   6     3060.93     2867.14    181.35 o   0.48172
  -9  11   6      853.86     1132.17    131.71 o   0.46405
  -7  11   6     3553.11     3534.79    175.27 o   0.45064
  -5  11   6     4658.13     4689.75    183.88 o   0.44188
  -3  11   6     5401.00     5089.94    201.11 o   0.43805
  -1  11   6      723.45      621.05    115.50 o   0.43927
   1  11   6     1478.68     1642.78    132.21 o   0.44550
   3  11   6     3298.47     3497.30    175.27 o   0.45654
   5  11   6     8467.78     8826.34    358.14 o   0.47206
   7  11   6      798.52      892.56    155.01 o   0.49162
   9  11   6     2034.69     2029.79    176.28 o   0.51476
  11  11   6     1319.65     1050.61    188.44 o   0.54104
  13  11   6      982.60      936.63    183.88 o   0.57000
  15  11   6      808.93     1155.97    141.84 o   0.60128
 -18  12   6        3.07       13.17    140.32 o   0.59931
 -16  12   6      520.24      426.02    169.19 o   0.57175
 -14  12   6      472.06      481.23    155.51 o   0.54688
 -12  12   6      540.28       70.41    308.50 o   0.52508
 -10  12   6     2373.98     2534.33    177.30 o   0.50673
  -8  12   6      473.81      551.65    139.30 o   0.49223
  -6  12   6     6284.92     5922.72    255.31 o   0.48192
  -4  12   6     5755.24     6317.84    242.14 o   0.47608
  -2  12   6      133.31        0.00    232.01 o   0.47486
   0  12   6      150.57       71.36     89.16 o   0.47832
   2  12   6      487.31        3.04    265.44 o   0.48634
   4  12   6     3139.31     3253.65    184.39 o   0.49871
   6  12   6     4394.77     5095.51    225.42 o   0.51511
   8  12   6      106.99        0.51    145.38 o   0.53517
  10  12   6     1317.95     1318.07    186.41 o   0.55850
  12  12   6     2112.81     2615.89    203.13 o   0.58471
  14  12   6      211.36      154.50    334.33 o   0.61343
 -17  13   6       26.76        0.00    384.99 o   0.61566
 -15  13   6       85.32        0.00    328.76 o   0.59076
 -13  13   6        1.51        3.04    323.69 o   0.56868
 -11  13   6     3214.41     3231.87    208.70 o   0.54976
  -9  13   6      821.45      921.94    167.67 o   0.53435
  -7  13   6      963.85      733.00    164.13 o   0.52275
  -5  13   6     3307.20     3326.59    192.49 o   0.51521
  -3  13   6      970.11      793.28    166.15 o   0.51193
  -1  13   6      162.49       86.12    124.11 o   0.51297
   1  13   6        9.79        4.05    264.93 o   0.51832
   3  13   6      269.02      400.18    141.33 o   0.52784
   5  13   6      735.06      666.64    168.18 o   0.54131
   7  13   6     1550.22     1797.79    192.49 o   0.55845
   9  13   6       12.21        2.03    165.14 o   0.57893
  11  13   6     1645.36     2001.43    180.34 o   0.60242
 -14  14   6      161.47      398.16    159.06 o   0.61247
 -12  14   6      325.16      230.99    182.36 o   0.59308
 -10  14   6      832.17      710.71    175.78 o   0.57689
  -8  14   6        5.72        3.04    152.48 o   0.56420
  -6  14   6      318.31      362.70    157.54 o   0.55523
  -4  14   6     1204.52     1170.16    169.19 o   0.55017
  -2  14   6        0.77        0.00    145.38 o   0.54912
   0  14   6       15.98        0.51    204.69 o   0.55211
   2  14   6      381.46       12.16    300.90 o   0.55907
   4  14   6       56.19      160.58    155.51 o   0.56986
   6  14   6      202.55        5.07    329.77 o   0.58427
   8  14   6      778.74     1127.10    151.46 o   0.60203
  -9  15   6      158.42       54.71    144.37 o   0.60615
  -7  15   6       40.90        0.00    340.41 o   0.59594
  -5  15   6      215.05      314.58    169.70 o   0.58935
  -3  15   6      785.18      631.68    175.27 o   0.58648
  -1  15   6      444.78      398.16    151.46 o   0.58739
   1  15   6      487.50      672.71    162.10 o   0.59206
   3  15   6      165.93      402.72    151.97 o   0.60042
   5  15   6        5.49      134.24    353.07 o   0.61229
 -27   1   7      168.71        1.52    290.77 o   0.58690
 -25   1   7       21.39       58.25    138.29 o   0.54139
 -23   1   7      210.29      271.52    127.65 o   0.49619
 -21   1   7       15.50        9.12    238.59 o   0.45138
 -19   1   7      139.77       29.89    103.85 o   0.40710
 -17   1   7      869.65      937.14    101.82 o   0.36354
 -15   1   7     9798.63     9854.15    348.51 o   0.32099
 -13   1   7        4.71       15.70     72.44 o   0.27992
 -11   1   7    20451.86    21646.91    391.57 o   0.24108
  -9   1   7     8067.00     8580.65    210.73 o   0.20574
  -7   1   7     6117.85     6390.79    203.13 o   0.17602
  -5   1   7     4629.28     5122.36     87.13 o   0.15519
  -3   1   7     2051.21     1788.67    136.27 o   0.14707
  -1   1   7     2305.60     2127.05    141.33 o   0.15368
   1   1   7    16056.06    17487.54    363.71 o   0.17336
   3   1   7     3924.39     5022.56    207.69 o   0.20232
   5   1   7     3095.82     3168.04     70.92 o   0.23718
   7   1   7       52.89       45.59     62.31 o   0.27573
   9   1   7     2148.05     2438.08    101.31 o   0.31660
  11   1   7      804.87      647.39     91.69 o   0.35902
  13   1   7      475.83      432.10     93.21 o   0.40249
  15   1   7      163.91      403.22    107.90 o   0.44671
  17   1   7        0.54       52.18    212.76 o   0.49147
  19   1   7      156.00       79.53    281.14 o   0.53664
  21   1   7       36.18        0.00    338.38 o   0.58212
 -28   2   7       59.39      191.99    143.86 o   0.61334
 -26   2   7     1034.80      630.16    172.74 o   0.56799
 -24   2   7       58.03        3.55    303.94 o   0.52296
 -22   2   7     1129.20     1274.51    154.50 o   0.47833
 -20   2   7      787.85      935.62    130.69 o   0.43424
 -18   2   7     8356.30     7455.58    296.34 o   0.39086
 -16   2   7      518.95      706.65    106.38 o   0.34847
 -14   2   7     3522.83     3090.54    126.13 o   0.30745
 -12   2   7     8302.58     8755.42    277.60 o   0.26846
 -10   2   7     8124.62     8623.71    292.29 o   0.23250
  -8   2   7       19.00        7.60     99.79 o   0.20122
  -6   2   7    12914.21    14073.81    299.38 o   0.17710
  -4   2   7     1745.39     1936.08     81.05 o   0.16336
  -2   2   7    49264.08    51705.30    491.87 o   0.16265
   0   2   7     1915.25     2157.32    112.41 o   0.17512
   2   2   7       97.14       98.78     51.16 o   0.19830
   4   2   7        9.80       14.18     54.71 o   0.22896
   6   2   7    16892.35    16656.77    432.60 o   0.26452
   8   2   7     1020.82      876.35     76.49 o   0.30325
  10   2   7     2893.96     2835.23    129.17 o   0.34409
  12   2   7     4460.17     4250.06    189.45 o   0.38637
  14   2   7      209.31       66.87    117.02 o   0.42966
  16   2   7        2.45      133.23    126.64 o   0.47368
  18   2   7       73.70        2.53    261.89 o   0.51826
  20   2   7      169.89      325.21    171.22 o   0.56325
  22   2   7       59.31       67.88    325.21 o   0.60857
 -27   3   7      442.42      291.27    143.36 o   0.59679
 -25   3   7      315.87      405.76    155.01 o   0.55209
 -23   3   7     1701.55     1958.37    180.84 o   0.50784
 -21   3   7     1769.27     1732.44    160.07 o   0.46416
 -19   3   7     2239.51     2115.91    148.42 o   0.42122
 -17   3   7     5482.88     4705.46    217.32 o   0.37928
 -15   3   7      693.27      637.26    104.35 o   0.33872
 -13   3   7       59.04       72.94    155.01 o   0.30009
 -11   3   7    22954.90    23056.17    478.19 o   0.26423
  -9   3   7     1140.25     1368.73     66.87 o   0.23244
  -7   3   7     5972.11     5389.31    217.32 o   0.20660
  -5   3   7    11837.52    12021.73    309.51 o   0.18916
  -3   3   7     3495.36     3554.04     97.26 o   0.18256
  -1   3   7     1364.79     1533.36     64.84 o   0.18792
   1   3   7       32.24        0.51    110.94 o   0.20433
   3   3   7        2.09       16.72     55.22 o   0.22941
   5   3   7     2434.37     2366.66    125.12 o   0.26068
   7   3   7     1631.80     1738.01     98.27 o   0.29618
   9   3   7     2610.36     2315.50    124.61 o   0.33457
  11   3   7     4440.42     4424.31    208.70 o   0.37496
  13   3   7     1365.91     1635.18    128.16 o   0.41677
  15   3   7       91.05        2.03    216.81 o   0.45962
  17   3   7        4.38        0.00    128.16 o   0.50323
  19   3   7      232.90      488.83    144.88 o   0.54743
  21   3   7      376.75      531.38    164.63 o   0.59208
 -26   4   7      420.26      644.85    171.72 o   0.58323
 -24   4   7     1222.24     1489.29    170.71 o   0.53947
 -22   4   7     2048.36     2113.88    174.26 o   0.49634
 -20   4   7      228.35        1.01    223.90 o   0.45400
 -18   4   7      325.80      337.88    108.40 o   0.41270
 -16   4   7     3111.23     2927.93    139.81 o   0.37279
 -14   4   7     2271.86     2317.52    120.06 o   0.33477
 -12   4   7     7340.39     7481.92    258.35 o   0.29936
 -10   4   7     2918.75     2471.52     83.58 o   0.26759
  -8   4   7      496.80      533.41     62.81 o   0.24090
  -6   4   7    13650.08    14035.31    302.42 o   0.22116
  -4   4   7    12727.26    13008.01    299.38 o   0.21032
  -2   4   7     5697.10     5811.79    215.29 o   0.20976
   0   4   7    11764.63    13364.25    228.22 o   0.21957
   2   4   7     4898.95     5011.92    213.26 o   0.23847
   4   4   7    18879.51    17610.12    371.31 o   0.26452
   6   4   7     3168.30     2830.16     85.10 o   0.29583
   8   4   7      431.08      407.28     88.14 o   0.33092
  10   4   7    10907.90    11710.20    357.13 o   0.36871
  12   4   7      153.14       78.52    220.86 o   0.40844
  14   4   7     5104.41     4924.80    184.39 o   0.44961
  16   4   7      275.97        8.10    246.19 o   0.49186
  18   4   7       71.88        1.52    245.18 o   0.53492
  20   4   7      746.63     1080.50    159.06 o   0.57862
 -27   5   7        0.19       23.81    158.05 o   0.61607
 -25   5   7      469.42        2.03    350.03 o   0.57289
 -23   5   7      232.48      335.85    159.06 o   0.53037
 -21   5   7      757.72      801.89    160.58 o   0.48871
 -19   5   7      878.78      907.76    136.77 o   0.44813
 -17   5   7        5.62       12.66    206.17 o   0.40896
 -15   5   7      312.74      346.49    107.39 o   0.37165
 -13   5   7    11189.94    11368.27    411.33 o   0.33682
 -11   5   7     2071.96     2277.50    104.35 o   0.30531
  -9   5   7     1841.23     2174.16    122.59 o   0.27825
  -7   5   7     2925.08     2673.13     98.78 o   0.25705
  -5   5   7    16767.14    16058.02    341.93 o   0.24326
  -3   5   7     1588.43     1426.99     71.93 o   0.23816
  -1   5   7      122.64       42.04    111.44 o   0.24230
   1   5   7     9469.09     9924.56    302.92 o   0.25524
   3   5   7    21077.17    22448.30    467.56 o   0.27572
   5   5   7     3739.87     3587.47    147.41 o   0.30224
   7   5   7     3079.05     3442.60    184.39 o   0.33334
   9   5   7     4197.07     3784.53    158.05 o   0.36787
  11   5   7     3545.38     3399.03    157.03 o   0.40496
  13   5   7     4465.29     4357.45    181.35 o   0.44395
  15   5   7     1177.57     1047.57    152.98 o   0.48440
  17   5   7       85.47       20.77    151.46 o   0.52596
  19   5   7      557.98      509.09    164.13 o   0.56839
  21   5   7     1165.45     1419.89    170.20 o   0.61152
 -26   6   7      731.52      378.91    150.45 o   0.60778
 -24   6   7       69.12       66.36    300.90 o   0.56593
 -22   6   7        1.88        4.56    148.93 o   0.52497
 -20   6   7     1547.96     1660.00    160.07 o   0.48514
 -18   6   7     2873.93     2696.94    163.11 o   0.44673
 -16   6   7     2326.46     2303.34    145.89 o   0.41014
 -14   6   7    16939.15    17891.77    543.54 o   0.37592
 -12   6   7     2830.25     2853.46    130.19 o   0.34476
 -10   6   7      216.93      251.76     81.56 o   0.31756
  -8   6   7      106.28       28.37     70.41 o   0.29543
  -6   6   7      109.99      259.87     63.32 o   0.27956
  -4   6   7    10178.29     9084.68    321.67 o   0.27107
  -2   6   7    23236.96    22898.63    463.00 o   0.27064
   0   6   7     1899.90     2219.31     78.24 o   0.27831
   2   6   7    50238.76    52834.93    739.07 o   0.29345
   4   6   7     3693.07     3409.67    184.39 o   0.31498
   6   6   7      344.00      381.44    104.35 o   0.34170
   8   6   7     1234.32     1156.48    114.48 o   0.37249
  10   6   7      318.98      346.49    113.47 o   0.40643
  12   6   7     3552.14     3720.70    185.40 o   0.44280
  14   6   7     1771.95     2023.72    155.51 o   0.48104
  16   6   7       52.02       10.13    271.01 o   0.52074
  18   6   7      806.94      702.60    172.74 o   0.56159
  20   6   7      207.86      357.63    134.24 o   0.60336
 -25   7   7      755.71      717.29    153.49 o   0.60274
 -23   7   7        7.20        5.07    310.52 o   0.56248
 -21   7   7      216.81        9.12    300.39 o   0.52338
 -19   7   7     6366.22     6336.58    254.80 o   0.48571
 -17   7   7       64.67       10.13    235.55 o   0.44983
 -15   7   7    11962.55    11986.27    438.18 o   0.41620
 -13   7   7    18524.80    18027.02    526.32 o   0.38541
 -11   7   7       45.17      207.69     90.17 o   0.35820
  -9   7   7      313.67      192.49     86.62 o   0.33543
  -7   7   7      155.10       35.46     79.53 o   0.31807
  -5   7   7      133.39      130.69     75.48 o   0.30703
  -3   7   7    35791.82    35163.00    615.47 o   0.30301
  -1   7   7     4636.69     4183.19    177.30 o   0.30627
   1   7   7     8826.53     8819.25    314.58 o   0.31660
   3   7   7    28894.16    29109.08    580.52 o   0.33334
   5   7   7        9.36       22.29     94.73 o   0.35559
   7   7   7      113.57      125.63    187.43 o   0.38237
   9   7   7      652.73      500.48    117.02 o   0.41282
  11   7   7     5258.70     5514.44    203.64 o   0.44619
  13   7   7     4750.80     4595.53    204.14 o   0.48186
  15   7   7     1230.96     1238.54    161.09 o   0.51936
  17   7   7     1249.29     1279.07    174.76 o   0.55833
  19   7   7      956.06      873.82    146.90 o   0.59847
 -24   8   7      407.53      449.83    147.92 o   0.60101
 -22   8   7      537.48      770.48    175.78 o   0.56261
 -20   8   7     1401.63     1469.54    182.36 o   0.52564
 -18   8   7     1935.47     1777.02    165.14 o   0.49041
 -16   8   7       36.10       50.15    230.49 o   0.45734
 -14   8   7    25307.66    23102.27    652.45 o   0.42692
 -12   8   7     4011.36     3895.46    161.59 o   0.39975
 -10   8   7      345.82      364.72    100.30 o   0.37655
  -8   8   7      136.60      133.73     91.69 o   0.35808
  -6   8   7     3484.71     3066.73    128.16 o   0.34510
  -4   8   7    12743.93    12873.26    400.18 o   0.33826
  -2   8   7    22284.88    21366.79    514.67 o   0.33791
   0   8   7      586.74      620.97     67.52 o   0.34409
   2   8   7    24330.08    24326.63    581.53 o   0.35645
   4   8   7     3025.89     3143.72    142.34 o   0.37437
   6   8   7        7.16       64.84    194.52 o   0.39712
   8   8   7        1.09        7.60    107.39 o   0.42390
  10   8   7      337.73       18.74    234.54 o   0.45402
  12   8   7     3200.68     3218.19    185.91 o   0.48684
  14   8   7     1895.13     2202.02    178.31 o   0.52186
  16   8   7      353.54      579.00    162.61 o   0.55867
  18   8   7     1464.93     1324.15    162.10 o   0.59693
 -23   9   7      933.75     1171.68    160.58 o   0.60264
 -21   9   7     1403.15      976.15    194.52 o   0.56632
 -19   9   7      979.26     1068.34    165.14 o   0.53170
 -17   9   7       17.73        3.04    261.89 o   0.49913
 -15   9   7     4939.70     4344.28    214.28 o   0.46905
 -13   9   7    11978.88    11299.37    459.96 o   0.44196
 -11   9   7      168.01      248.72    111.95 o   0.41844
  -9   9   7      850.98      744.65    116.51 o   0.39913
  -7   9   7     2262.83     1956.34    137.78 o   0.38466
  -5   9   7    14882.41    13949.71    481.23 o   0.37558
  -3   9   7     5355.25     5076.26    201.61 o   0.37230
  -1   9   7      210.03      166.15     95.74 o   0.37496
   1   9   7     6722.65     6631.40    267.97 o   0.38344
   3   9   7     1488.73     1812.48    127.15 o   0.39737
   5   9   7     5478.37     6045.31    233.53 o   0.41621
   7   9   7     1902.45     1924.94    144.37 o   0.43932
   9   9   7      986.45      888.51    140.82 o   0.46606
  11   9   7     4155.70     4405.57    212.76 o   0.49585
  13   9   7     2855.40     2962.88    193.51 o   0.52818
  15   9   7      240.88      279.62    155.01 o   0.56260
  17   9   7       42.80        2.03    344.46 o   0.59876
 -22  10   7     4097.19     4490.17    210.73 o   0.60760
 -20  10   7     1194.74      909.28    193.51 o   0.57353
 -18  10   7        0.50        4.56    158.05 o   0.54143
 -16  10   7      387.03       96.25    294.82 o   0.51166
 -14  10   7     2974.99     3002.90    187.43 o   0.48466
 -12  10   7     6406.21     6208.42    232.01 o   0.46091
 -10  10   7      977.83      776.05    127.15 o   0.44094
  -8  10   7     1101.28     1217.27    121.57 o   0.42527
  -6  10   7    16934.96    15464.33    524.80 o   0.41441
  -4  10   7     3655.85     3704.99    151.97 o   0.40873
  -2  10   7     3055.87     2781.03    137.78 o   0.40844
   0  10   7     2106.77     2086.37     90.95 o   0.41357
   2  10   7     5496.90     5348.79    219.34 o   0.42390
   4  10   7     9890.67    10323.23    400.18 o   0.43908
   6  10   7     4828.31     4969.37    194.52 o   0.45863
   8  10   7     1507.43     1672.67    149.44 o   0.48201
  10  10   7     6178.64     5759.10    259.87 o   0.50869
  12  10   7     7499.66     8032.05    331.80 o   0.53819
  14  10   7     1802.80     1958.37    195.03 o   0.57007
  16  10   7      100.13       67.37    142.85 o   0.60394
 -21  11   7     3128.24     3612.29    221.87 o   0.61580
 -19  11   7      128.12        7.09    347.50 o   0.58412
 -17  11   7      659.43      639.28    168.18 o   0.55464
 -15  11   7      176.95       53.70    268.98 o   0.52773
 -13  11   7     2951.21     3108.26    182.87 o   0.50380
 -11  11   7     7365.05     6932.81    274.56 o   0.48330
  -9  11   7      695.94      578.49    128.67 o   0.46668
  -7  11   7     8593.28     8825.83    314.58 o   0.45436
  -5  11   7    28108.85    26918.20    714.25 o   0.44671
  -3  11   7     6163.92     5609.67    211.74 o   0.44395
  -1  11   7       85.14        0.00    223.39 o   0.44618
   1  11   7     1633.60     1678.24    140.32 o   0.45334
   3  11   7    11627.62    10662.12    405.76 o   0.46518
   5  11   7     4540.72     4328.07    198.07 o   0.48137
   7  11   7      451.91      405.76    156.02 o   0.50149
   9  11   7      631.88      634.72    157.54 o   0.52507
  11  11   7     6827.53     8035.59    284.18 o   0.55169
  13  11   7     2626.75     3249.60    219.85 o   0.58092
  15  11   7      135.35      281.14    156.53 o   0.61238
 -18  12   7      487.01      479.71    148.93 o   0.59790
 -16  12   7      716.36      798.85    170.71 o   0.57108
 -14  12   7       82.93       52.68    149.94 o   0.54702
 -12  12   7     3371.19     3188.30    203.64 o   0.52609
 -10  12   7     5939.27     5817.36    243.66 o   0.50869
  -8  12   7     1047.63      949.80    157.03 o   0.49517
  -6  12   7    18569.29    18112.63    647.39 o   0.48587
  -4  12   7     7321.18     7543.22    277.09 o   0.48103
  -2  12   7      158.09       37.49    243.15 o   0.48079
   0  12   7       14.65      131.17     85.19 o   0.48515
   2  12   7     1279.70     1415.33    161.09 o   0.49399
   4  12   7     4770.94     5027.63    229.47 o   0.50708
   6  12   7     4915.61     5029.66    229.47 o   0.52410
   8  12   7        0.06        0.00    279.12 o   0.54467
  10  12   7     4802.70     5318.39    251.76 o   0.56842
  12  12   7     2275.07     2536.86    185.40 o   0.59497
 -17  13   7      897.57      755.79    176.79 o   0.61466
 -15  13   7       61.98        0.51    323.19 o   0.59049
 -13  13   7     1315.50     1394.06    181.86 o   0.56921
 -11  13   7     4267.56     4854.89    225.42 o   0.55115
  -9  13   7      235.08      201.61    147.92 o   0.53664
  -7  13   7     4742.68     5359.93    224.41 o   0.52596
  -5  13   7     8781.29     8809.11    330.79 o   0.51936
  -3  13   7       36.98        1.52    133.23 o   0.51699
  -1  13   7       17.87      202.12    126.64 o   0.51891
   1  13   7        7.62        1.52    132.72 o   0.52507
   3  13   7     7063.97     7145.56    282.16 o   0.53533
   5  13   7     8524.45     8750.86    371.82 o   0.54946
   7  13   7      530.07      711.21    160.58 o   0.56716
   9  13   7     2224.62     2173.66    206.17 o   0.58812
  11  13   7     1554.21     1450.29    202.62 o   0.61200
 -14  14   7     1622.40     1416.85    198.07 o   0.61259
 -12  14   7     5302.57     5257.61    219.34 o   0.59398
 -10  14   7      216.20      167.17    162.10 o   0.57862
  -8  14   7     2257.36     2315.50    198.57 o   0.56677
  -6  14   7     7930.08     8119.18    346.49 o   0.55866
  -4  14   7     4078.13     3913.70    224.91 o   0.55446
  -2  14   7      341.48      226.94    149.94 o   0.55425
   0  14   7       59.47        4.81    203.26 o   0.55804
   2  14   7     1981.07     1959.89    197.05 o   0.56574
   4  14   7     7181.99     7803.59    283.67 o   0.57720
   6  14   7     2596.75     2482.66    224.41 o   0.59221
   8  14   7      407.54      488.33    152.48 o   0.61049
  -9  15   7      573.86      624.59    150.96 o   0.60816
  -7  15   7     1103.79     1045.04    161.09 o   0.59876
  -5  15   7     2902.05     2740.50    205.66 o   0.59297
  -3  15   7     3985.77     3568.22    240.11 o   0.59090
  -1  15   7      552.60      594.20    165.14 o   0.59258
   1  15   7     1345.59     1304.90    167.67 o   0.59798
   3  15   7     7107.77     7352.24    254.29 o   0.60701
 -28   0   8      346.79      360.67    135.25 o   0.60420
 -26   0   8      206.74       20.77    144.88 o   0.55894
 -24   0   8     7341.97     8102.46    289.25 o   0.51401
 -22   0   8     4974.80     4996.22    186.92 o   0.46951
 -20   0   8        5.68        9.62    203.64 o   0.42559
 -18   0   8     1289.64     1236.52    110.43 o   0.38243
 -16   0   8     7251.25     7596.40    319.64 o   0.34033
 -14   0   8    63843.96    60170.96    801.89 o   0.29973
 -12   0   8    83354.23    79219.72    847.48 o   0.26135
 -10   0   8    26944.42    27575.72    445.27 o   0.22629
  -8   0   8    55595.71    55903.18    588.63 o   0.19637
  -6   0   8    22104.46    22160.57    331.80 o   0.17423
  -4   0   8    61327.34    63290.37    531.38 o   0.16309
  -2   0   8      346.30      493.90     56.73 o   0.16518
   0   0   8     3344.73     3169.05    208.70 o   0.18004
   2   0   8   133488.19   140167.23   1047.06 o   0.20492
   4   0   8    53017.08    51781.79    695.51 o   0.23667
   6   0   8     7862.49     7713.42    274.05 o   0.27290
   8   0   8    27675.90    27736.30    576.47 o   0.31207
  10   0   8    10419.35    11468.56    388.53 o   0.35319
  12   0   8    10151.72    10482.79    353.07 o   0.39566
  14   0   8    11281.47    10592.72    384.48 o   0.43908
  16   0   8     7724.54     7954.54    255.31 o   0.48320
  18   0   8     4518.54     4401.52    204.65 o   0.52784
  20   0   8    12452.02    11345.47    522.27 o   0.57288
 -27   1   8        0.20       37.99    135.76 o   0.58279
 -25   1   8     2069.21     1916.83    180.34 o   0.53779
 -23   1   8     6436.71     6382.68    274.05 o   0.49318
 -21   1   8    10646.07    10441.76    392.08 o   0.44910
 -19   1   8       78.71        1.52    215.29 o   0.40570
 -17   1   8     4868.02     4773.33    168.69 o   0.36324
 -15   1   8    40303.26    41139.93    675.75 o   0.32208
 -13   1   8    39211.63    38440.97    612.43 o   0.28280
 -11   1   8     1689.29     1420.40     77.50 o   0.24630
  -9   1   8     3670.30     3246.56    151.97 o   0.21399
  -7   1   8    43390.96    43276.61    511.63 o   0.18806
  -5   1   8    61808.39    65179.34    583.56 o   0.17142
  -3   1   8      354.48      223.90     48.12 o   0.16688
  -1   1   8     6916.66     7918.07    220.86 o   0.17537
   1   1   8    31787.63    31864.28    408.29 o   0.19522
   3   1   8   184150.16   183112.05   1079.48 o   0.22340
   5   1   8    20662.60    21491.91    409.30 o   0.25720
   7   1   8       12.35      396.13     67.37 o   0.29468
   9   1   8    19652.45    19659.17    492.38 o   0.33462
  11   1   8    16188.51    16344.73    496.43 o   0.37623
  13   1   8     7079.86     7540.68    298.87 o   0.41901
  15   1   8    13626.47    14211.60    539.49 o   0.46264
  17   1   8     1260.43     1101.27    150.96 o   0.50690
  19   1   8    11931.25    12613.90    522.77 o   0.55164
  21   1   8     6772.77     6150.17    240.62 o   0.59675
 -28   2   8      141.27        6.08    328.25 o   0.60903
 -26   2   8      176.01       28.37    162.10 o   0.56415
 -24   2   8     3147.62     2994.29    194.01 o   0.51967
 -22   2   8     7378.13     6868.98    286.21 o   0.47570
 -20   2   8     6888.51     6255.53    285.70 o   0.43240
 -18   2   8      552.53      750.22    114.48 o   0.39000
 -16   2   8    17924.96    16945.52    481.23 o   0.34881
 -14   2   8    22612.18    21602.85    486.81 o   0.30934
 -12   2   8    13226.99    12083.02    326.73 o   0.27231
 -10   2   8     1259.41     1226.39     81.05 o   0.23887
  -8   2   8     3174.00     2526.73     97.26 o   0.21073
  -6   2   8   108369.43   111688.32    828.74 o   0.19028
  -4   2   8    23280.99    23764.85    400.69 o   0.18013
  -2   2   8     5549.93     5787.98    220.86 o   0.18202
   0   2   8    22033.08    21863.21    236.73 o   0.19561
   2   2   8   100375.32   103555.98    766.93 o   0.21872
   4   2   8    44390.93    44568.84    557.72 o   0.24872
   6   2   8    26456.66    27692.73    541.01 o   0.28342
   8   2   8     2592.66     2443.15     96.75 o   0.32130
  10   2   8    19659.09    20542.61    532.90 o   0.36137
  12   2   8    21877.59    22389.03    631.18 o   0.40298
  14   2   8    10165.30    10639.32    447.80 o   0.44569
  16   2   8      486.36      135.25    265.95 o   0.48921
  18   2   8     5877.36     5716.55    232.01 o   0.53335
  20   2   8     6910.48     6752.98    270.00 o   0.57796
 -27   3   8       14.09        1.52    336.36 o   0.59274
 -25   3   8     1579.04     1410.27    184.90 o   0.54855
 -23   3   8     2845.56     3186.28    195.53 o   0.50490
 -21   3   8     9267.71     9004.65    338.38 o   0.46194
 -19   3   8        1.47        2.03    232.51 o   0.41987
 -17   3   8     5326.78     5441.49    242.14 o   0.37900
 -15   3   8    14135.73    13345.88    442.23 o   0.33976
 -13   3   8    15087.23    15132.02    433.11 o   0.30278
 -11   3   8     1351.52     1338.34     85.10 o   0.26900
  -9   3   8      106.69        0.51     57.75 o   0.23977
  -7   3   8    19979.01    19098.91    359.66 o   0.21694
  -5   3   8    86360.75    86970.12    718.30 o   0.20268
  -3   3   8    32652.40    34106.32    462.49 o   0.19886
  -1   3   8     3613.48     3293.16    162.61 o   0.20604
   1   3   8    85759.48    91928.35    853.56 o   0.22317
   3   3   8    12648.65    12234.49    380.93 o   0.24820
   5   3   8     5772.71     5306.24    234.54 o   0.27901
   7   3   8      489.59      898.13     72.94 o   0.31391
   9   3   8     1445.62     1344.92    116.00 o   0.35167
  11   3   8    40914.16    41094.34    778.59 o   0.39147
  13   3   8    12028.52    11682.33    426.53 o   0.43275
  15   3   8       69.64      100.81    117.02 o   0.47512
  17   3   8     1510.02     1293.25    161.09 o   0.51831
  19   3   8     2386.39     2526.22    190.47 o   0.56215
  21   3   8     2941.15     2307.39    179.83 o   0.60647
 -26   4   8      621.95      631.68    168.69 o   0.57949
 -24   4   8     5962.12     5678.56    243.15 o   0.53628
 -22   4   8     6813.38     6816.30    230.49 o   0.49380
 -20   4   8     3080.85     3055.08    156.02 o   0.45224
 -18   4   8      183.37      189.45    103.34 o   0.41188
 -16   4   8    17639.55    16799.12    496.43 o   0.37312
 -14   4   8    17717.39    16625.37    478.19 o   0.33650
 -12   4   8    20876.00    20728.52    487.31 o   0.30281
 -10   4   8     2683.21     2727.33    111.95 o   0.27314
  -8   4   8     3560.22     2820.03    147.41 o   0.24891
  -6   4   8    45400.38    45522.71    566.84 o   0.23184
  -4   4   8    35161.38    32877.40    449.83 o   0.22359
  -2   4   8       24.61       10.13     53.19 o   0.22512
   0   4   8    38151.35    38012.38    386.54 o   0.23624
   2   4   8     1173.66      662.58     69.40 o   0.25571
   4   4   8     2953.85     2741.01    119.04 o   0.28179
   6   4   8    13549.43    14456.27    381.95 o   0.31285
   8   4   8      379.90      245.68     85.10 o   0.34754
  10   4   8    30091.77    28994.09    639.79 o   0.38489
  12   4   8    22350.16    21561.31    586.60 o   0.42419
  14   4   8      776.00      782.64    122.08 o   0.46496
  16   4   8     3177.49     2918.81    181.35 o   0.50683
  18   4   8     1206.04     1105.83    161.09 o   0.54955
  20   4   8     2323.22     2229.89    204.14 o   0.59295
 -27   5   8      149.82      282.66    155.51 o   0.61216
 -25   5   8     2713.27     2578.91    213.77 o   0.56948
 -23   5   8     4561.86     4397.97    234.03 o   0.52756
 -21   5   8     9409.08     8635.87    363.20 o   0.48660
 -19   5   8      854.14      521.25    135.25 o   0.44686
 -17   5   8     1427.30     1447.75    127.65 o   0.40870
 -15   5   8    26858.92    25587.97    598.25 o   0.37260
 -13   5   8    13398.75    13767.85    427.03 o   0.33922
 -11   5   8     5477.77     5088.92    212.25 o   0.30944
  -9   5   8      125.97       11.65    148.42 o   0.28440
  -7   5   8    17295.76    16227.72    402.72 o   0.26544
  -5   5   8    91172.18    89970.99    872.81 o   0.25392
  -3   5   8    15141.01    14533.27    363.20 o   0.25088
  -1   5   8    16450.69    17075.70    369.28 o   0.25661
   1   5   8    19109.62    18373.51    386.51 o   0.27056
   3   5   8     5796.84     5988.07    185.40 o   0.29155
   5   5   8    21250.04    22598.24    530.88 o   0.31819
   7   5   8     6324.32     6230.21    328.25 o   0.34919
   9   5   8     5602.32     5724.66    226.94 o   0.38349
  11   5   8    33532.92    32553.20    744.65 o   0.42029
  13   5   8     4220.12     3719.68    183.38 o   0.45898
  15   5   8       95.74        2.03    249.23 o   0.49913
  17   5   8     5314.74     5095.00    223.90 o   0.54041
  19   5   8      483.08      687.91    165.14 o   0.58258
 -26   6   8      397.60      635.23    142.34 o   0.60419
 -24   6   8     1852.77     1724.34    196.04 o   0.56289
 -22   6   8     3913.99     4277.92    206.68 o   0.52257
 -20   6   8     7472.56     6983.97    283.17 o   0.48349
 -18   6   8      148.33      179.83    118.03 o   0.44597
 -16   6   8    17266.38    16752.52    554.69 o   0.41044
 -14   6   8     7614.63     7336.54    288.23 o   0.37746
 -12   6   8     2548.43     2603.73    120.06 o   0.34776
 -10   6   8      163.05       15.20     80.54 o   0.32225
  -8   6   8     4032.44     4278.42    150.96 o   0.30199
  -6   6   8    29855.82    27642.58    506.06 o   0.28809
  -4   6   8    52444.05    49685.13    684.87 o   0.28149
  -2   6   8     4399.66     4230.81    168.18 o   0.28271
   0   6   8    24569.22    25266.06    356.69 o   0.29164
   2   6   8     2868.45     2675.66    120.06 o   0.30762
   4   6   8     8265.34     8610.54    304.44 o   0.32962
   6   6   8     8552.34     8622.19    324.71 o   0.35653
   8   6   8        1.40       12.66     96.25 o   0.38733
  10   6   8     7742.02     7939.35    365.74 o   0.42117
  12   6   8    23318.01    22659.03    686.90 o   0.45736
  14   6   8     1482.01     1434.58    150.45 o   0.49541
  16   6   8     2573.84     2871.70    185.40 o   0.53490
  18   6   8     1225.70     1521.21    173.24 o   0.57554
 -25   7   8      883.59      792.77    154.50 o   0.59950
 -23   7   8     1712.88     2039.93    181.35 o   0.55983
 -21   7   8     2843.00     2470.00    195.53 o   0.52142
 -19   7   8      805.09      663.09    156.02 o   0.48454
 -17   7   8      113.76        1.52    229.98 o   0.44959
 -15   7   8    12639.40    13297.76    502.51 o   0.41704
 -13   7   8     7961.22     7576.65    328.25 o   0.38751
 -11   7   8     2300.66     2109.83    121.57 o   0.36173
  -9   7   8     4429.66     4256.64    200.09 o   0.34055
  -7   7   8     2415.49     2218.24    108.91 o   0.32488
  -5   7   8    20619.41    19205.29    459.45 o   0.31554
  -3   7   8    23720.95    23630.11    494.40 o   0.31310
  -1   7   8      271.71      377.90     84.60 o   0.31771
   1   7   8    26719.84    25975.49    581.03 o   0.32908
   3   7   8     7136.64     6491.09    266.45 o   0.34654
   5   7   8     2480.95     2613.35    131.71 o   0.36924
   7   7   8      320.12      405.76    104.86 o   0.39626
   9   7   8      306.93      221.87    109.92 o   0.42680
  11   7   8    14466.55    13282.06    489.85 o   0.46015
  13   7   8     3303.07     2980.10    183.88 o   0.49574
  15   7   8      317.18       83.08    292.79 o   0.53313
  17   7   8     3849.89     3546.44    221.37 o   0.57196
  19   7   8     1573.20     1495.88    180.84 o   0.61196
 -24   8   8      715.33      596.73    153.99 o   0.59815
 -22   8   8     1441.73     1408.24    199.08 o   0.56038
 -20   8   8     1002.36     1345.43    165.14 o   0.52412
 -18   8   8      734.05      739.07    142.34 o   0.48973
 -16   8   8     5857.23     5302.69    228.46 o   0.45761
 -14   8   8     2622.72     2728.34    150.96 o   0.42828
 -12   8   8    11350.21    10443.79    466.54 o   0.40235
 -10   8   8      879.58     1023.76    104.86 o   0.38051
  -8   8   8     9099.22     8246.83    336.36 o   0.36351
  -6   8   8    10053.95     9641.40    368.27 o   0.35205
  -4   8   8     9764.93     9534.51    390.56 o   0.34667
  -2   8   8     7348.45     6601.52    277.09 o   0.34765
   0   8   8     1491.15     1415.69     78.00 o   0.35496
   2   8   8    27121.87    27072.70    621.55 o   0.36820
   4   8   8    23375.65    22748.18    607.87 o   0.38677
   6   8   8      474.47      715.77    106.38 o   0.40995
   8   8   8     2463.09     2440.62    141.84 o   0.43700
  10   8   8     5201.52     5100.57    211.74 o   0.46725
  12   8   8     1241.72     1328.21    163.62 o   0.50012
  14   8   8     3395.95     3689.29    215.80 o   0.53513
  16   8   8       71.85      132.72    156.02 o   0.57189
  18   8   8     1640.03     1858.58    165.14 o   0.61008
 -23   9   8     1416.07     1127.61    167.67 o   0.60017
 -21   9   8      928.16      817.08    200.09 o   0.56450
 -19   9   8       21.94        0.51    142.34 o   0.53063
 -17   9   8      149.29      270.00    134.75 o   0.49892
 -15   9   8     4526.10     4350.35    213.77 o   0.46980
 -13   9   8    11132.43    11023.80    458.95 o   0.44379
 -11   9   8      170.21        2.03    221.37 o   0.42147
  -9   9   8    10591.55    10511.16    404.74 o   0.40344
  -7   9   8    11278.55    11302.92    398.16 o   0.39031
  -5   9   8      683.65      772.00    104.35 o   0.38257
  -3   9   8      708.65      655.49    100.81 o   0.38056
  -1   9   8     3439.04     3027.21    137.78 o   0.38436
   1   9   8        6.86       26.34    167.17 o   0.39381
   3   9   8    23197.83    22401.19    623.58 o   0.40851
   5   9   8     7943.91     7317.80    275.57 o   0.42793
   7   9   8     3383.76     3367.12    165.65 o   0.45146
   9   9   8     6176.16     6337.09    255.81 o   0.47848
  11   9   8      527.43      377.39    148.93 o   0.50845
  13   9   8     1830.66     1844.39    177.30 o   0.54088
  15   9   8     2201.77     1934.56    201.11 o   0.57534
  17   9   8      322.09        9.12    363.71 o   0.61150
 -22  10   8     1450.65     1327.70    172.23 o   0.60552
 -20  10   8       12.38        0.00    335.34 o   0.57214
 -18  10   8       76.08       43.56    149.44 o   0.54080
 -16  10   8     1229.03      919.92    173.75 o   0.51190
 -14  10   8     3784.41     4153.81    199.08 o   0.48586
 -12  10   8     5525.96     5378.68    198.07 o   0.46316
 -10  10   8     4743.19     4289.06    197.05 o   0.44433
  -8  10   8     4290.30     4201.93    176.79 o   0.42986
  -6  10   8     6822.75     6824.40    260.37 o   0.42021
  -4  10   8        9.65       61.29     97.77 o   0.41571
  -2  10   8     4467.72     4200.92    153.99 o   0.41654
   0  10   8      642.30      680.27     78.32 o   0.42265
   2  10   8    15299.12    14002.89    544.55 o   0.43383
   4  10   8     9660.47     9704.72    391.57 o   0.44970
   6  10   8       57.41        5.07    234.54 o   0.46978
   8  10   8     5419.00     5143.12    219.85 o   0.49357
  10  10   8      124.30        4.05    297.35 o   0.52054
  12  10   8      257.80        4.56    301.40 o   0.55024
  14  10   8     2543.71     3089.52    209.72 o   0.58224
 -21  11   8     1060.55      963.48    180.34 o   0.61413
 -19  11   8      105.77      338.38    161.09 o   0.58314
 -17  11   8        2.91        6.08    289.75 o   0.55444
 -15  11   8      693.86      505.55    165.14 o   0.52839
 -13  11   8     3958.55     3616.35    204.65 o   0.50541
 -11  11   8      495.67      484.78    142.85 o   0.48593
  -9  11   8     1232.44     1543.49    138.29 o   0.47038
  -7  11   8     7684.23     8006.21    310.02 o   0.45916
  -5  11   8     9103.80     9372.41    366.75 o   0.45260
  -3  11   8       41.51       15.70    234.03 o   0.45090
  -1  11   8      343.28        0.00    241.63 o   0.45411
   1  11   8     3744.99     3911.17    179.83 o   0.46214
   3  11   8     8845.85     8400.32    355.10 o   0.47473
   5  11   8     3694.08     3321.02    196.55 o   0.49154
   7  11   8      209.74      137.28    145.38 o   0.51215
   9  11   8      918.10      770.99    163.62 o   0.53613
  11  11   8      765.64      691.96    178.82 o   0.56304
  13  11   8      905.06      987.80    196.04 o   0.59248
 -18  12   8      475.85      515.68    151.46 o   0.59733
 -16  12   8      657.43       18.24    348.01 o   0.57130
 -14  12   8      641.00      510.11    160.58 o   0.54808
 -12  12   8     1985.14     1819.57    187.93 o   0.52807
 -10  12   8      307.84      179.83    148.42 o   0.51163
  -8  12   8      802.90      667.65    155.51 o   0.49911
  -6  12   8     5033.66     5291.55    216.30 o   0.49083
  -4  12   8     2305.02     2376.28    164.63 o   0.48698
  -2  12   8      395.73      268.98    128.16 o   0.48769
   0  12   8       14.90        9.88    114.99 o   0.49292
   2  12   8     1870.06     1852.50    174.26 o   0.50254
   4  12   8     3023.37     2790.14    188.44 o   0.51630
   6  12   8      427.64      568.87    148.42 o   0.53388
   8  12   8      246.38      331.29    153.49 o   0.55493
  10  12   8     1454.68     1401.15    182.36 o   0.57905
  12  12   8     2890.55     2616.39    193.51 o   0.60589
 -17  13   8      117.93        0.00    353.07 o   0.61448
 -15  13   8      477.21       87.13    182.87 o   0.59109
 -13  13   8       16.78      157.03    158.55 o   0.57064
 -11  13   8     1431.30     1743.08    182.87 o   0.55345
  -9  13   8       13.70       95.23    257.84 o   0.53985
  -7  13   8     1790.70     1731.94    186.92 o   0.53011
  -5  13   8     3199.82     3226.29    198.57 o   0.52443
  -3  13   8       62.87      110.94    261.89 o   0.52297
  -1  13   8      196.50       29.38    286.21 o   0.52574
   1  13   8     1108.18     1302.37    163.11 o   0.53269
   3  13   8      385.62       49.64    301.40 o   0.54365
   5  13   8      560.75      510.11    169.19 o   0.55839
   7  13   8      578.65      868.25    169.19 o   0.57662
   9  13   8       90.07      251.25    142.85 o   0.59801
 -14  14   8       82.16        2.53    403.22 o   0.61354
 -12  14   8        5.82        5.57    338.38 o   0.59573
 -10  14   8      120.70      249.74    152.98 o   0.58120
  -8  14   8        0.55       73.45    323.69 o   0.57022
  -6  14   8     2015.67     2064.24    201.11 o   0.56298
  -4  14   8     1488.59     1842.37    176.79 o   0.55963
  -2  14   8      592.85       55.22    312.55 o   0.56024
   0  14   8     1895.99     1824.17    137.67 o   0.56480
   2  14   8        2.49       13.17    153.49 o   0.57322
   4  14   8       12.74        7.09    158.55 o   0.58532
   6  14   8      518.87      597.74    150.45 o   0.60089
  -9  15   8      318.37      285.70    146.90 o   0.61100
  -7  15   8        2.72      185.91    143.86 o   0.60241
  -5  15   8     1604.96     1560.72    169.70 o   0.59742
  -3  15   8      678.29      545.57    158.05 o   0.59614
  -1  15   8     1751.82     1846.42    167.67 o   0.59857
   1  15   8      451.66      630.16    152.48 o   0.60468
   3  15   8      222.56      256.32    164.63 o   0.61436
 -27   1   9      125.73       41.54    155.51 o   0.57952
 -25   1   9      445.54      403.73    158.05 o   0.53510
 -23   1   9        0.44      193.00    132.21 o   0.49119
 -21   1   9      103.74       92.70    204.65 o   0.44794
 -19   1   9     1984.80     2212.66    138.80 o   0.40555
 -17   1   9      546.40      384.99     98.27 o   0.36434
 -15   1   9      752.83      754.27     92.70 o   0.32474
 -13   1   9     1116.33     1091.64     95.74 o   0.28742
 -11   1   9     1045.70     1295.28     86.12 o   0.25341
  -9   1   9      142.95      191.99     59.77 o   0.22420
  -7   1   9    25427.24    27128.93    407.28 o   0.20189
  -5   1   9     9257.76     9909.87    237.07 o   0.18893
  -3   1   9     5063.95     4915.17    184.90 o   0.18729
  -1   1   9     8055.24     9293.39    287.22 o   0.19725
   1   1   9    29107.85    32456.44    474.65 o   0.21721
   3   1   9      394.17      623.58    131.71 o   0.24474
   5   1   9     1633.60     1660.00    168.69 o   0.27760
   7   1   9       48.47        6.59     67.37 o   0.31411
   9   1   9       17.01       44.58    151.97 o   0.35315
  11   1   9      254.24      261.89     94.73 o   0.39397
  13   1   9      714.57      599.77    112.46 o   0.43607
  15   1   9      495.29      413.35    127.65 o   0.47911
  17   1   9      261.46       87.13    244.67 o   0.52285
  19   1   9       65.59       31.41    169.19 o   0.56714
  21   1   9        0.42        0.00    148.93 o   0.61186
 -28   2   9      365.83        4.56    337.88 o   0.60552
 -26   2   9      340.97      441.72    163.11 o   0.56118
 -24   2   9     3146.98     2871.19    206.68 o   0.51733
 -22   2   9      330.04      522.77    140.82 o   0.47412
 -20   2   9      971.34      793.78    129.17 o   0.43173
 -18   2   9    14692.96    12742.57    483.77 o   0.39043
 -16   2   9      655.11      708.68    106.38 o   0.35061
 -14   2   9     2007.42     2203.54    112.46 o   0.31283
 -12   2   9     2982.01     2852.96    119.55 o   0.27793
 -10   2   9      177.93      287.73     58.76 o   0.24713
  -8   2   9    19967.34    20949.38    413.35 o   0.22213
  -6   2   9     2206.30     2149.34    143.36 o   0.20508
  -4   2   9     3720.32     4202.44    166.15 o   0.19804
  -2   2   9      382.97      417.91     63.32 o   0.20205
   0   2   9     4712.84     5526.28    174.08 o   0.21650
   2   2   9      580.43      614.97     61.80 o   0.23952
   4   2   9     4065.77     4317.43     96.75 o   0.26890
   6   2   9     4660.46     4780.93    153.49 o   0.30281
   8   2   9      942.13     1133.18     98.78 o   0.33989
  10   2   9      126.37      234.54     93.21 o   0.37921
  12   2   9     3737.45     3379.78    165.14 o   0.42014
  14   2   9      663.82      661.06    128.16 o   0.46226
  16   2   9      201.87        3.04    271.52 o   0.50526
  18   2   9      358.71      676.77    152.98 o   0.54895
  20   2   9       10.23        0.00    310.02 o   0.59316
 -27   3   9      869.88      166.66    349.53 o   0.58953
 -25   3   9     1257.90     1312.00    187.43 o   0.54592
 -23   3   9     4038.62     4073.27    207.18 o   0.50296
 -21   3   9       18.10       12.66    257.84 o   0.46081
 -19   3   9      487.03      189.45    233.02 o   0.41973
 -17   3   9     2476.26     2463.41    132.72 o   0.38005
 -15   3   9       44.34       48.63     92.19 o   0.34227
 -13   3   9     4276.03     4184.71    156.53 o   0.30710
 -11   3   9     2599.31     2592.58     94.22 o   0.27552
  -9   3   9     1420.21     1511.58     79.02 o   0.24892
  -7   3   9     8725.62     8266.08    257.33 o   0.22903
  -5   3   9     2310.84     2390.47    107.39 o   0.21770
  -3   3   9    15092.12    16954.13    328.25 o   0.21628
  -1   3   9     2049.07     2464.93     80.54 o   0.22495
   1   3   9     3865.66     3751.09    123.60 o   0.24265
   3   3   9      255.86      175.78    122.08 o   0.26757
   5   3   9     5071.24     5017.50    167.17 o   0.29792
   7   3   9      206.46      185.40     81.56 o   0.33221
   9   3   9     1467.21     1612.39    108.40 o   0.36935
  11   3   9      839.02      690.95    120.06 o   0.40855
  13   3   9     3324.63     3386.37    164.63 o   0.44928
  15   3   9       60.09       22.29    120.56 o   0.49116
  17   3   9     1107.92     1103.80    160.07 o   0.53392
  19   3   9        6.68        3.55    313.56 o   0.57736
 -26   4   9        1.74        4.05    284.18 o   0.57660
 -24   4   9     2571.83     2527.74    201.61 o   0.53402
 -22   4   9     1830.81     1738.01    180.34 o   0.49228
 -20   4   9      309.67      156.53    218.83 o   0.45159
 -18   4   9     1995.92     1735.99    144.37 o   0.41229
 -16   4   9       14.09       26.34    100.81 o   0.37480
 -14   4   9     6324.65     6378.12    297.86 o   0.33972
 -12   4   9     3178.10     2891.46    137.28 o   0.30788
 -10   4   9      518.13      570.39     70.41 o   0.28039
  -8   4   9    10486.75     9688.51    297.86 o   0.25863
  -6   4   9     9565.92     9838.96    267.46 o   0.24414
  -4   4   9     4904.94     4959.24    166.15 o   0.23825
  -2   4   9     7511.72     8805.57    264.93 o   0.24160
   0   4   9      781.54      946.69     49.43 o   0.25381
   2   4   9    19043.88    18672.89    448.31 o   0.27371
   4   4   9     2703.36     2295.74    124.61 o   0.29976
   6   4   9     4470.46     4999.26    225.42 o   0.33051
   8   4   9     1530.45     1517.15    117.52 o   0.36479
  10   4   9      236.43      314.07    110.94 o   0.40168
  12   4   9      448.97      461.48    106.88 o   0.44053
  14   4   9     3083.72     2911.21    166.66 o   0.48086
  16   4   9       31.15        3.55    136.77 o   0.52234
  18   4   9     1114.58      888.00    177.30 o   0.56470
  20   4   9      397.31      311.54    145.89 o   0.60777
 -27   5   9       89.64        0.00    355.61 o   0.60905
 -25   5   9      552.04      761.36    169.70 o   0.56695
 -23   5   9      226.04      287.22    158.55 o   0.52570
 -21   5   9      210.00      203.64    145.89 o   0.48553
 -19   5   9      795.14      833.29    126.64 o   0.44673
 -17   5   9     3107.29     3120.93    159.06 o   0.40967
 -15   5   9     5388.55     5426.80    219.34 o   0.37490
 -13   5   9     4949.14     4861.48    182.36 o   0.34308
 -11   5   9      527.20      401.70     81.05 o   0.31513
  -9   5   9     3999.67     4424.82    178.82 o   0.29216
  -7   5   9    11578.86    11462.99    362.70 o   0.27541
  -5   5   9      955.84      795.30     81.56 o   0.26606
  -3   5   9     1256.27     1204.10     75.98 o   0.26490
  -1   5   9      480.93      415.89     72.44 o   0.27203
   1   5   9      161.79       87.64     68.89 o   0.28683
   3   5   9    15496.28    15540.82    430.58 o   0.30820
   5   5   9     8245.64     9412.43    318.63 o   0.33489
   7   5   9      475.75      394.61    102.33 o   0.36573
   9   5   9     2129.40     2039.93    137.28 o   0.39976
  11   5   9      194.22      339.40    120.56 o   0.43624
  13   5   9     2907.77     2877.27    166.66 o   0.47460
  15   5   9      288.85      268.48    138.80 o   0.51443
  17   5   9       97.60      133.23    147.41 o   0.55540
  19   5   9      901.14     1095.19    143.36 o   0.59728
 -26   6   9      766.59      956.90    149.94 o   0.60142
 -24   6   9       39.97      128.16    295.83 o   0.56073
 -22   6   9     1391.55     1305.92    175.27 o   0.52113
 -20   6   9     1646.31     1570.85    166.15 o   0.48289
 -18   6   9      308.59       15.20    221.87 o   0.44635
 -16   6   9     7329.39     8030.02    297.35 o   0.41197
 -14   6   9     2573.56     2464.42    128.67 o   0.38033
 -12   6   9     1325.13     1256.78    107.39 o   0.35219
 -10   6   9     1119.76     1253.74     89.66 o   0.32842
  -8   6   9       97.91       37.49    137.28 o   0.31005
  -6   6   9      106.30      100.30     71.43 o   0.29807
  -4   6   9     7814.59     7360.35    319.13 o   0.29327
  -2   6   9        2.54        4.05    132.21 o   0.29600
   0   6   9     4071.33     4025.79     90.36 o   0.30605
   2   6   9     8398.20     8151.09    268.98 o   0.32274
   4   6   9     4214.11     4329.59    130.19 o   0.34511
   6   6   9      237.69        4.05    191.99 o   0.37213
   8   6   9     1489.70     1638.22    112.96 o   0.40288
  10   6   9     4692.84     4473.45    175.27 o   0.43656
  12   6   9      985.29     1071.89    140.32 o   0.47255
  14   6   9       16.22        4.05    128.67 o   0.51036
  16   6   9       66.13      146.40    144.37 o   0.54962
  18   6   9     1301.98     1451.30    179.32 o   0.59003
 -25   7   9      322.84      269.49    139.30 o   0.59709
 -23   7   9      128.90       61.80    161.59 o   0.55808
 -21   7   9     4140.94     4236.38    217.82 o   0.52042
 -19   7   9      802.65     1051.62    145.89 o   0.48441
 -17   7   9     2514.57     2502.42    167.17 o   0.45047
 -15   7   9    12351.20    12278.05    445.27 o   0.41909
 -13   7   9     1492.43     1511.07    125.63 o   0.39089
 -11   7   9     1331.62     1115.96    118.54 o   0.36661
  -9   7   9     1202.77     1116.97    111.44 o   0.34706
  -7   7   9       12.47       29.38    164.63 o   0.33308
  -5   7   9     8221.13     7770.66    290.26 o   0.32539
  -3   7   9      146.07      165.14     74.97 o   0.32444
  -1   7   9     2456.31     2659.96    120.56 o   0.33029
   1   7   9     4484.86     4307.30    204.65 o   0.34258
   3   7   9    10093.33    10684.41    426.53 o   0.36067
   5   7   9      801.51      765.42    115.50 o   0.38372
   7   7   9      704.98      599.26    115.50 o   0.41092
   9   7   9     9250.01     9196.63    386.51 o   0.44148
  11   7   9     5901.44     5840.66    230.99 o   0.47476
  13   7   9      250.04       20.26    285.70 o   0.51024
  15   7   9        0.85        1.52    149.94 o   0.54748
  17   7   9      825.17      927.52    184.90 o   0.58614
 -24   8   9       72.70      190.97    139.81 o   0.59612
 -22   8   9      873.76      723.37    184.39 o   0.55904
 -20   8   9     3666.49     3592.03    210.22 o   0.52357
 -18   8   9       14.14       11.65    255.31 o   0.49007
 -16   8   9    10167.13     9690.53    360.67 o   0.45898
 -14   8   9     8013.25     7062.99    307.99 o   0.43081
 -12   8   9      438.34      468.57    108.40 o   0.40617
 -10   8   9     1087.60      936.13    115.50 o   0.38575
  -8   8   9      762.16      786.18    108.40 o   0.37023
  -6   8   9     6920.08     6479.44    252.27 o   0.36026
  -4   8   9    12663.19    11979.18    423.49 o   0.35630
  -2   8   9     3918.56     4096.57    153.99 o   0.35855
   0   8   9     7155.75     6556.55    170.78 o   0.36689
   2   8   9     5301.05     5356.89    228.46 o   0.38092
   4   8   9     1667.31     1685.33    132.21 o   0.40005
   6   8   9      249.95      355.61    108.91 o   0.42359
   8   8   9     1269.82     1445.73    142.85 o   0.45084
  10   8   9     4316.50     4583.37    202.62 o   0.48117
  12   8   9     2699.37     2583.47    195.03 o   0.51405
  14   8   9       76.91       42.55    158.55 o   0.54901
  16   8   9        4.86        0.51    315.59 o   0.58568
 -23   9   9     1281.52      735.53    169.19 o   0.59853
 -21   9   9     1991.20     1943.68    199.08 o   0.56358
 -19   9   9      105.01        1.52    304.95 o   0.53052
 -17   9   9     1921.86     2046.00    163.11 o   0.49972
 -15   9   9     5780.55     5599.03    190.97 o   0.47162
 -13   9   9     4491.35     4408.10    181.86 o   0.44675
 -11   9   9      417.44      349.02    112.46 o   0.42567
  -9   9   9      478.75       66.87    237.58 o   0.40895
  -7   9   9     8657.66     8407.41    305.96 o   0.39716
  -5   9   9     9129.88     8609.53    365.74 o   0.39073
  -3   9   9       78.77       78.52     92.19 o   0.38994
  -1   9   9     2680.12     2473.04    128.67 o   0.39482
   1   9   9     2513.56     2413.77    127.65 o   0.40516
   3   9   9     3504.96     3416.76    160.58 o   0.42056
   5   9   9     2641.04     2916.28    157.03 o   0.44049
   7   9   9      788.85      795.81    130.19 o   0.46437
   9   9   9     3309.88     3308.36    185.40 o   0.49162
  11   9   9     3431.57     3204.00    200.09 o   0.52172
  13   9   9      158.62        8.10    164.63 o   0.55420
  15   9   9        2.65        2.03    314.07 o   0.58866
 -22  10   9     1962.68     2124.01    171.22 o   0.60428
 -20  10   9      401.30      229.47    171.72 o   0.57163
 -18  10   9      876.11      685.89    177.80 o   0.54112
 -16  10   9     1831.11     1955.84    185.40 o   0.51313
 -14  10   9     4553.40     4181.16    213.77 o   0.48809
 -12  10   9      322.18      409.81    122.59 o   0.46649
 -10  10   9     1117.28      984.76    137.78 o   0.44882
  -8  10   9     1444.27     1344.42    135.25 o   0.43556
  -6  10   9    15692.52    15314.89    541.51 o   0.42712
  -4  10   9     5140.95     4850.84    205.66 o   0.42378
  -2  10   9      270.54       49.64    213.77 o   0.42567
   0  10   9     1198.69     1200.03     87.51 o   0.43272
   2  10   9     5156.12     5330.05    242.64 o   0.44468
   4  10   9     4178.45     3733.87    177.30 o   0.46117
   6  10   9     2116.47     2279.02    169.19 o   0.48173
   8  10   9       24.83        1.01    253.28 o   0.50586
  10  10   9     8542.25     8231.63    330.79 o   0.53307
  12  10   9     4682.79     5111.72    244.67 o   0.56293
  14  10   9       35.61      131.20    329.27 o   0.59502
 -21  11   9      776.59      996.41    169.19 o   0.61328
 -19  11   9      311.85      368.27    173.24 o   0.58304
 -17  11   9     1621.99     1680.27    191.48 o   0.55516
 -15  11   9     1079.07      995.39    176.79 o   0.53002
 -13  11   9     3135.24     3004.42    197.05 o   0.50801
 -11  11   9     1993.18     1998.39    166.66 o   0.48957
  -9  11   9      568.20      625.10    139.81 o   0.47511
  -7  11   9     8685.56     8468.70    354.09 o   0.46500
  -5  11   9    13798.50    13594.61    487.82 o   0.45952
  -3  11   9     1191.16     1326.69    130.19 o   0.45885
  -1  11   9     2003.30     1766.89    150.96 o   0.46300
   1  11   9     6843.10     6775.77    283.67 o   0.47185
   3  11   9     2783.03     3136.63    181.86 o   0.48514
   5  11   9      186.58      317.11    133.73 o   0.50252
   7  11   9      472.24      362.70    150.45 o   0.52357
   9  11   9     3067.63     3445.13    212.76 o   0.54789
  11  11   9     8563.31     8874.97    342.44 o   0.57505
  13  11   9     2736.37     2786.09    188.44 o   0.60467
 -18  12   9     1174.52     1272.99    160.58 o   0.59761
 -16  12   9      967.57     1182.82    167.17 o   0.57239
 -14  12   9     1188.55     1129.13    163.11 o   0.55006
 -12  12   9     3386.67     3668.02    211.74 o   0.53099
 -10  12   9       99.90        6.59    144.88 o   0.51554
  -8  12   9     8584.36     9303.01    352.57 o   0.50403
  -6  12   9    10605.15    10263.96    394.11 o   0.49675
  -4  12   9      262.41      261.89    128.67 o   0.49389
  -2  12   9      241.92      173.75    129.17 o   0.49551
   0  12   9      936.72      903.13    107.41 o   0.50158
   2  12   9     6432.68     6557.95    257.33 o   0.51193
   4  12   9     3495.83     3540.87    197.56 o   0.52632
   6  12   9       41.62        4.05    253.28 o   0.54443
   8  12   9      133.22        7.09    303.94 o   0.56589
  10  12   9     3782.79     3758.18    233.02 o   0.59034
 -17  13   9      351.71      445.77    161.59 o   0.61513
 -15  13   9     2457.61     2740.50    213.26 o   0.59254
 -13  13   9     2932.88     2804.33    211.74 o   0.57294
 -11  13   9       17.75        2.03    298.37 o   0.55665
  -9  13   9     5375.57     4666.45    232.01 o   0.54398
  -7  13   9     8147.76     8136.40    349.53 o   0.53517
  -5  13   9     3127.77     2684.27    193.51 o   0.53042
  -3  13   9      119.08       93.71    138.80 o   0.52984
  -1  13   9      170.58      162.10    137.28 o   0.53344
   1  13   9     8422.92     9149.52    325.21 o   0.54113
   3  13   9     5068.40     5209.48    241.63 o   0.55276
   5  13   9      713.31      937.65    170.20 o   0.56807
   7  13   9      504.55      721.34    165.65 o   0.58678
   9  13   9     1488.01     1680.27    176.28 o   0.60858
 -14  14   9     6393.13     6398.89    281.65 o   0.61531
 -12  14   9     1584.53     1818.05    165.65 o   0.59832
 -10  14   9     1306.01     1464.98    184.90 o   0.58465
  -8  14   9     5154.88     5468.34    255.31 o   0.57453
  -6  14   9     3656.01     3745.52    214.78 o   0.56815
  -4  14   9      891.91      776.56    163.62 o   0.56565
  -2  14   9      484.59      398.66    152.48 o   0.56707
   0  14   9      668.84      772.90    121.96 o   0.57238
   2  14   9     5886.82     6033.66    261.39 o   0.58147
   4  14   9     3892.53     4183.19    196.55 o   0.59418
   6  14   9        8.25        0.51    335.85 o   0.61027
  -9  15   9     1101.45      951.83    175.78 o   0.61465
  -7  15   9     2924.57     3207.04    188.95 o   0.60687
  -5  15   9     1681.06     1570.34    166.66 o   0.60268
  -3  15   9     1275.28     1333.78    160.58 o   0.60217
  -1  15   9        2.91      241.63    139.81 o   0.60534
   1  15   9     4666.44     4186.23    229.47 o   0.61214
 -28   0  10      197.38       88.65    337.88 o   0.59796
 -26   0  10     5368.07     5246.46    237.07 o   0.55385
 -24   0  10     5319.10     5553.44    223.90 o   0.51027
 -22   0  10      227.36      198.57    124.61 o   0.46739
 -20   0  10      447.95      485.79    109.92 o   0.42541
 -18   0  10      347.57      270.50     99.79 o   0.38463
 -16   0  10    33308.54    31437.24    631.68 o   0.34547
 -14   0  10    72740.07    71523.52    855.58 o   0.30855
 -12   0  10     8755.48     8279.25    303.94 o   0.27478
 -10   0  10    78190.26    78778.51    793.78 o   0.24546
  -8   0  10    31645.40    31230.05    491.87 o   0.22235
  -6   0  10    31779.55    30601.42    450.33 o   0.20754
  -4   0  10     3249.00     4482.57    209.72 o   0.20287
  -2   0  10     1125.16     1219.29     76.49 o   0.20899
   0   0  10    39573.37    39242.86    448.81 o   0.22505
   2   0  10   168928.59   168617.28   1089.11 o   0.24912
   4   0  10    35270.87    36812.88    597.74 o   0.27914
   6   0  10    14627.01    14850.37    391.57 o   0.31341
   8   0  10     8720.63     8480.86    321.67 o   0.35068
  10   0  10     4266.86     4329.59    232.51 o   0.39009
  12   0  10     1071.08     1165.60    122.08 o   0.43105
  14   0  10     9072.84     8705.78    362.70 o   0.47317
  16   0  10      112.19      152.98    129.68 o   0.51616
  18   0  10    10341.59    10132.25    363.20 o   0.55981
  20   0  10     2918.51     3295.19    181.86 o   0.60399
 -27   1  10      772.82      549.62    181.35 o   0.57711
 -25   1  10     9090.10     8543.68    374.35 o   0.53336
 -23   1  10     5625.69     5292.05    235.04 o   0.49023
 -21   1  10      820.27      551.14    127.15 o   0.44791
 -19   1  10     1484.18     1523.74    124.61 o   0.40665
 -17   1  10     3573.19     3493.76    147.92 o   0.36681
 -15   1  10    31015.95    29650.09    600.78 o   0.32891
 -13   1  10    40442.44    41705.77    648.40 o   0.29370
 -11   1  10     8206.57     8797.97    297.86 o   0.26227
  -9   1  10    40668.05    40298.02    564.82 o   0.23612
  -7   1  10    44112.38    45360.10    565.83 o   0.21717
  -5   1  10     1837.29     1524.75     82.57 o   0.20742
  -3   1  10    11325.41    11097.76    282.66 o   0.20814
  -1   1  10     5342.24     4621.87    226.94 o   0.21925
   1   1  10    44214.48    43965.53    610.41 o   0.23929
   3   1  10   143709.02   144973.50   1113.42 o   0.26627
   5   1  10       35.94        1.01    135.76 o   0.29830
   7   1  10    16928.84    17419.15    458.95 o   0.33393
   9   1  10     6782.33     6580.24    261.39 o   0.37213
  11   1  10     5920.10     6507.80    257.84 o   0.41218
  13   1  10    11257.29    11617.49    456.41 o   0.45360
  15   1  10      133.15        0.51    252.77 o   0.49605
  17   1  10     8864.21     8949.43    361.69 o   0.53927
  19   1  10    11115.57    10178.86    448.31 o   0.58310
 -28   2  10       62.01        1.01    341.42 o   0.60283
 -26   2  10     2044.38     2021.18    199.59 o   0.55910
 -24   2  10     6002.36     6411.56    241.63 o   0.51597
 -22   2  10     7636.07     7376.05    258.35 o   0.47360
 -20   2  10       83.97        6.08    119.04 o   0.43223
 -18   2  10    14839.91    14890.90    495.42 o   0.39216
 -16   2  10     6425.64     6384.71    234.03 o   0.35383
 -14   2  10    30981.60    29368.44    581.03 o   0.31789
 -12   2  10     3442.79     3293.16    148.42 o   0.28523
 -10   2  10     9606.89     8815.19    287.22 o   0.25710
  -8   2  10    56464.20    55423.46    631.18 o   0.23514
  -6   2  10    53287.79    55714.23    608.89 o   0.22119
  -4   2  10       63.47        2.53    103.34 o   0.21680
  -2   2  10     4187.57     4468.38    154.50 o   0.22255
   0   2  10    12553.47    11793.16    250.73 o   0.23769
   2   2  10   110314.53   112395.49    987.29 o   0.26060
   4   2  10    12003.41    13215.70    340.92 o   0.28943
   6   2  10      176.34       96.75    155.51 o   0.32261
   8   2  10    10229.31    10137.32    383.97 o   0.35892
  10   2  10    21544.79    22075.97    580.01 o   0.39751
  12   2  10    17565.27    18097.44    566.84 o   0.43778
  14   2  10       11.75        0.00    254.29 o   0.47931
  16   2  10     4494.85     4062.63    219.34 o   0.52179
  18   2  10     9092.29     8579.13    337.37 o   0.56501
  20   2  10     3082.61     3162.97    187.43 o   0.60882
 -27   3  10      365.91      171.22    170.71 o   0.58716
 -25   3  10     3432.14     3556.07    220.86 o   0.54421
 -23   3  10     8673.61     8627.76    376.38 o   0.50201
 -21   3  10      902.10      988.30    137.28 o   0.46078
 -19   3  10     2664.22     2299.29    148.42 o   0.42079
 -17   3  10    24278.91    22785.67    593.18 o   0.38242
 -15   3  10     5269.91     4737.88    218.83 o   0.34624
 -13   3  10    12428.94    13459.35    412.85 o   0.31298
 -11   3  10       35.51       90.67     66.87 o   0.28369
  -9   3  10     6955.75     6340.64    248.22 o   0.25971
  -7   3  10    78480.09    78287.64    778.59 o   0.24261
  -5   3  10    27964.98    28998.15    440.20 o   0.23392
  -3   3  10     1129.17     1316.55     77.00 o   0.23456
  -1   3  10    77796.16    79797.20    745.15 o   0.24447
   1   3  10    23275.33    23553.11    422.47 o   0.26260
   3   3  10    18642.92    18871.46    427.54 o   0.28740
   5   3  10     2432.14     2305.87    129.68 o   0.31730
   7   3  10      393.13      198.07    197.56 o   0.35100
   9   3  10    25808.72    26449.13    627.63 o   0.38752
  11   3  10    21807.47    20974.71    634.22 o   0.42614
  13   3  10     1182.24     1209.67    128.16 o   0.46632
  15   3  10     1463.16     1479.16    157.54 o   0.50770
  17   3  10     3842.38     3696.89    217.82 o   0.55001
  19   3  10     5001.15     5095.51    247.71 o   0.59305
 -26   4  10      681.15      860.14    166.15 o   0.57458
 -24   4  10     6087.35     6116.74    284.69 o   0.53270
 -22   4  10     6668.71     6438.91    267.46 o   0.49178
 -20   4  10      879.94      638.77    126.64 o   0.45207
 -18   4  10     8546.02     8232.65    325.72 o   0.41393
 -16   4  10     9521.15     8954.50    362.70 o   0.37782
 -14   4  10     5583.87     5311.81    237.07 o   0.34438
 -12   4  10     1887.56     2295.74    103.85 o   0.31448
 -10   4  10     3179.31     3305.32    162.10 o   0.28921
  -8   4  10    13024.99    11295.32    347.50 o   0.26988
  -6   4  10    78513.43    76860.66    820.12 o   0.25782
  -4   4  10       40.77       71.43     57.24 o   0.25407
  -2   4  10    40949.90    39139.52    558.74 o   0.25899
   0   4  10    11158.09     9799.63    217.82 o   0.27211
   2   4  10    21344.36    23721.79    486.81 o   0.29233
   4   4  10     4693.77     4571.22    237.58 o   0.31830
   6   4  10     1669.84     1653.42    115.50 o   0.34874
   8   4  10    15665.71    15313.37    490.35 o   0.38258
  10   4  10    38062.11    37560.05    799.35 o   0.41900
  12   4  10     3783.65     3610.77    161.59 o   0.45739
  14   4  10       13.24        1.52    246.19 o   0.49728
  16   4  10     3769.67     3928.90    201.61 o   0.53834
  18   4  10     3674.26     3591.52    215.29 o   0.58033
 -27   5  10      142.70       27.35    143.36 o   0.60676
 -25   5  10      851.11      883.95    185.91 o   0.56530
 -23   5  10     5943.12     6465.76    235.04 o   0.52480
 -21   5  10     5152.36     5205.94    210.22 o   0.48550
 -19   5  10      543.31      733.50    122.59 o   0.44772
 -17   5  10    14338.51    14111.80    521.76 o   0.41188
 -15   5  10     5562.79     5608.15    187.43 o   0.37852
 -13   5  10     1128.74     1280.08     99.29 o   0.34836
 -11   5  10     3297.25     3312.41    129.68 o   0.32230
  -9   5  10     8057.82     8355.74    268.48 o   0.30140
  -7   5  10    40910.54    39186.63    587.61 o   0.28680
  -5   5  10    48112.13    46881.81    660.05 o   0.27949
  -3   5  10     3401.96     3152.34    121.57 o   0.28003
  -1   5  10    20914.35    19344.59    455.40 o   0.28838
   1   5  10    11380.05    11204.65    372.32 o   0.30390
   3   5  10     9117.28    10196.59    338.38 o   0.32556
   5   5  10     4563.37     4760.67    137.28 o   0.35224
   7   5  10      727.92      706.15    110.43 o   0.38288
   9   5  10    23140.69    22533.90    602.30 o   0.41662
  11   5  10    15301.16    14807.82    535.44 o   0.45275
  13   5  10      849.24      925.49    134.75 o   0.49076
  15   5  10     2817.90     2720.74    185.91 o   0.53024
  17   5  10     2113.92     1966.98    204.65 o   0.57088
  19   5  10     2233.63     2442.64    190.47 o   0.61245
 -26   6  10      172.89      248.72    142.85 o   0.59949
 -24   6  10     3048.88     2943.13    212.76 o   0.55948
 -22   6  10     5134.84     4619.34    222.38 o   0.52066
 -20   6  10       14.81      101.31    122.59 o   0.48333
 -18   6  10     5176.97     4939.49    189.96 o   0.44786
 -16   6  10    16180.40    14891.40    545.06 o   0.41471
 -14   6  10      267.51      265.95    105.36 o   0.38450
 -12   6  10     1596.06     1425.97    114.99 o   0.35797
 -10   6  10        2.18       25.33     81.56 o   0.33599
  -8   6  10     8793.15     8365.87    343.96 o   0.31950
  -6   6  10    44394.22    44455.89    672.71 o   0.30938
  -4   6  10     2259.81     2428.97     95.23 o   0.30626
  -2   6  10     8100.56     8376.51    321.16 o   0.31035
   0   6  10    14982.49    14276.93    300.38 o   0.32138
   2   6  10      490.76      533.41     86.12 o   0.33868
   4   6  10     7060.58     6635.96    286.71 o   0.36133
   6   6  10      558.97      651.44    104.86 o   0.38841
   8   6  10     5690.06     6214.00    211.74 o   0.41906
  10   6  10    27717.48    27343.71    730.46 o   0.45256
  12   6  10     1846.17     2229.89    160.07 o   0.48831
  14   6  10        0.00        2.03    249.23 o   0.52586
  16   6  10     3980.15     3706.51    224.91 o   0.56485
  18   6  10     1950.94     2007.51    171.22 o   0.60500
 -25   7  10      717.43     1040.48    148.93 o   0.59553
 -23   7  10     1712.06     1694.96    184.90 o   0.55723
 -21   7  10     1212.11     1199.03    171.22 o   0.52039
 -19   7  10       53.77        3.04    264.43 o   0.48533
 -17   7  10     8928.13     8596.86    358.14 o   0.45248
 -15   7  10     4527.51     4169.51    217.82 o   0.42234
 -13   7  10      852.60      907.76    116.51 o   0.39553
 -11   7  10      107.13        7.09    180.84 o   0.37279
  -9   7  10     7852.95     7867.92    332.30 o   0.35488
  -7   7  10    13032.01    11937.14    427.03 o   0.34256
  -5   7  10     9745.32     9551.73    375.87 o   0.33646
  -3   7  10      909.73      918.40     98.27 o   0.33691
  -1   7  10    19085.88    19227.58    490.35 o   0.34388
   1   7  10     3054.46     2567.26    136.27 o   0.35700
   3   7  10     4539.64     4929.36    213.77 o   0.37561
   5   7  10      604.57      676.26    114.48 o   0.39896
   7   7  10      309.16      181.35    116.51 o   0.42625
   9   7  10    14556.88    13453.78    553.17 o   0.45680
  11   7  10    11125.40    10870.32    457.43 o   0.48998
  13   7  10      233.70      312.55    143.36 o   0.52530
  15   7  10      782.64     1142.80    159.06 o   0.56236
  17   7  10     2260.69     2247.62    173.75 o   0.60083
 -24   8  10     1074.32     1269.95    153.99 o   0.59494
 -22   8  10      353.61      298.37    164.13 o   0.55860
 -20   8  10        0.49      133.23    139.81 o   0.52398
 -18   8  10       83.59        7.09    137.78 o   0.49145
 -16   8  10     7381.77     6738.79    263.92 o   0.46144
 -14   8  10     6219.08     5982.50    189.96 o   0.43449
 -12   8  10     1269.18     1254.75    124.11 o   0.41120
 -10   8  10    11427.26    10722.91    399.17 o   0.39221
  -8   8  10    12243.12    12071.88    403.73 o   0.37818
  -6   8  10     6062.75     5854.34    202.12 o   0.36967
  -4   8  10     4926.35     4478.52    187.43 o   0.36706
  -2   8  10      824.88      733.50    105.36 o   0.37048
   0   8  10    11547.46    11542.86    300.70 o   0.37977
   2   8  10    26371.69    25782.49    634.22 o   0.39452
   4   8  10     2197.88     2353.49    136.77 o   0.41413
   6   8  10      599.19      703.11    124.11 o   0.43796
   8   8  10     7855.89     7734.70    331.29 o   0.46535
  10   8  10     3672.70     3680.68    193.51 o   0.49573
  12   8  10     2028.99     2378.82    181.35 o   0.52857
  14   8  10     1636.47     1643.29    178.82 o   0.56345
  16   8  10      960.31     1186.87    146.90 o   0.60000
 -23   9  10      313.95        5.07    337.37 o   0.59774
 -21   9  10        3.94        1.01    168.18 o   0.56356
 -19   9  10      353.72      224.41    152.48 o   0.53135
 -17   9  10     2919.98     2854.98    193.51 o   0.50152
 -15   9  10    10558.75    10476.21    412.34 o   0.47451
 -13   9  10     6986.84     6752.98    271.01 o   0.45082
 -11   9  10     4066.69     3934.97    167.17 o   0.43100
  -9   9  10    22437.05    22056.72    616.49 o   0.41560
  -7   9  10     2050.40     1796.78    132.21 o   0.40514
  -5   9  10     2562.90     2475.57    132.72 o   0.40000
  -3   9  10    11860.82    11136.77    435.14 o   0.40037
  -1   9  10        2.21        1.01    196.04 o   0.40626
   1   9  10    14968.21    14378.26    516.19 o   0.41742
   3   9  10    23661.43    23492.32    669.17 o   0.43344
   5   9  10       96.62        0.00    120.56 o   0.45382
   7   9  10     7622.23     8328.89    291.27 o   0.47800
   9   9  10     3132.95     3157.40    195.03 o   0.50542
  11   9  10      753.88      818.60    158.05 o   0.53560
  13   9  10     3715.03     3713.10    225.93 o   0.56809
  15   9  10       10.05       22.80    137.28 o   0.60252
 -22  10  10        7.57        0.51    338.89 o   0.60388
 -20  10  10        7.09        7.09    160.58 o   0.57201
 -18  10  10        2.54      102.33    155.01 o   0.54236
 -16  10  10     4031.19     4398.48    216.81 o   0.51533
 -14  10  10     9371.63     9589.22    380.43 o   0.49135
 -12  10  10       41.87      190.47    113.98 o   0.47088
 -10  10  10    11368.44    10941.23    442.23 o   0.45439
  -8  10  10     4247.71     4037.30    176.28 o   0.44233
  -6  10  10     3847.29     3827.58    163.62 o   0.43508
  -4  10  10      795.53      712.23    114.99 o   0.43287
  -2  10  10     2554.44     2416.30    139.81 o   0.43577
   0  10  10    11607.79    10751.64    290.10 o   0.44370
   2  10  10     6241.36     5967.30    247.20 o   0.45638
   4  10  10     1275.04     1220.31    147.92 o   0.47343
   6  10  10     3674.61     3844.30    193.00 o   0.49441
   8  10  10     2201.24     2553.58    184.90 o   0.51884
  10  10  10        8.20        2.53    163.62 o   0.54625
  12  10  10     1232.00     1302.88    186.92 o   0.57622
  14  10  10      900.56     1103.80    154.50 o   0.60837
 -21  11  10        4.73        0.51    159.57 o   0.61326
 -19  11  10      103.05        4.56    353.07 o   0.58380
 -17  11  10      202.35      109.92    163.62 o   0.55679
 -15  11  10     2904.72     3041.90    203.13 o   0.53258
 -13  11  10     3623.74     3752.61    194.52 o   0.51159
 -11  11  10      329.12      310.02    142.34 o   0.49421
  -9  11  10     4283.63     4656.83    192.49 o   0.48085
  -7  11  10     5909.19     5626.89    245.18 o   0.47183
  -5  11  10      363.48      376.38    120.56 o   0.46742
  -3  11  10     2420.36     2204.56    149.44 o   0.46775
  -1  11  10       85.33      182.87    106.88 o   0.47279
   1  11  10     4364.88     4307.80    195.03 o   0.48242
   3  11  10     2900.13     3038.87    187.43 o   0.49635
   5  11  10      218.74        3.04    296.34 o   0.51424
   7  11  10     1983.36     2169.10    184.90 o   0.53570
   9  11  10      271.60      314.58    162.10 o   0.56030
  11  11  10      440.39      465.53    180.34 o   0.58767
 -18  12  10      544.00      354.09    152.48 o   0.59874
 -16  12  10      521.72      550.13    169.19 o   0.57437
 -14  12  10      329.35       49.14    166.66 o   0.55296
 -12  12  10      937.91      880.91    155.51 o   0.53485
 -10  12  10       89.41        4.56    286.21 o   0.52039
  -8  12  10      966.44      935.62    158.05 o   0.50990
  -6  12  10      896.98      999.95    147.92 o   0.50362
  -4  12  10       99.91      136.77    129.68 o   0.50171
  -2  12  10      419.29      263.41    142.85 o   0.50422
   0  12  10     2178.10     2231.95    123.03 o   0.51108
   2  12  10     1663.25     1844.39    176.28 o   0.52213
   4  12  10      734.24      818.60    151.97 o   0.53710
   6  12  10       32.43        0.51    146.40 o   0.55568
   8  12  10      100.53        4.05    293.30 o   0.57752
  10  12  10     1761.11     1599.22    169.70 o   0.60227
 -15  13  10       13.94        1.01    339.90 o   0.59484
 -13  13  10      182.04      292.29    156.02 o   0.57612
 -11  13  10       47.09       36.47    287.73 o   0.56074
  -9  13  10      541.49      240.11    155.01 o   0.54900
  -7  13  10     2470.53     2826.11    199.08 o   0.54112
  -5  13  10      731.01      596.22    150.45 o   0.53728
  -3  13  10       46.35        0.51    296.85 o   0.53756
  -1  13  10     1581.26     1753.72    170.20 o   0.54196
   1  13  10      219.70      421.97    150.96 o   0.55037
   3  13  10      572.93      490.86    165.14 o   0.56262
   5  13  10      239.77      451.35    153.49 o   0.57847
   7  13  10       18.10        0.00    351.05 o   0.59762
 -12  14  10        1.19        6.59    140.82 o   0.60174
 -10  14  10      488.27      659.54    163.11 o   0.58893
  -8  14  10     1640.68     1584.53    190.47 o   0.57968
  -6  14  10     2544.68     2610.82    203.13 o   0.57416
  -4  14  10       36.40      176.28    146.40 o   0.57249
  -2  14  10     1834.91     2032.33    182.36 o   0.57469
   0  14  10      453.98      348.70    111.39 o   0.58072
   2  14  10       15.43        0.51    305.46 o   0.59047
   4  14  10       85.19        4.05    374.86 o   0.60375
  -7  15  10     1468.78     1538.94    181.35 o   0.61212
  -5  15  10     1013.08     1079.48    154.50 o   0.60873
  -3  15  10      862.54      756.80    147.41 o   0.60898
  -1  15  10     2413.93     2262.81    184.90 o   0.61286
 -27   1  11       36.79        4.56    314.58 o   0.57557
 -25   1  11      267.33      483.26    165.65 o   0.53255
 -23   1  11       80.85      117.02    129.17 o   0.49029
 -21   1  11        1.15        7.09    107.90 o   0.44900
 -19   1  11      565.65      363.20    106.38 o   0.40898
 -17   1  11        7.28       36.47     92.19 o   0.37064
 -15   1  11      168.57      407.78     92.70 o   0.33455
 -13   1  11     3728.96     3998.80    152.98 o   0.30153
 -11   1  11     1175.32     1087.08     81.05 o   0.27270
  -9   1  11     1150.00     1162.05     92.70 o   0.24950
  -7   1  11      706.63      872.81     77.00 o   0.23363
  -5   1  11     3128.66     3143.22    146.40 o   0.22663
  -3   1  11     6670.53     7305.64    233.53 o   0.22930
  -1   1  11     4194.36     3842.27    150.96 o   0.24134
   1   1  11     1260.63     1320.10     65.35 o   0.26145
   3   1  11     5667.81     5347.77    313.06 o   0.28795
   5   1  11     1535.27     1523.23     94.73 o   0.31924
   7   1  11       34.61        1.52    167.67 o   0.35406
   9   1  11      188.99       45.08     95.74 o   0.39147
  11   1  11     4869.77     4683.67    255.31 o   0.43080
  13   1  11      420.48      448.81    120.56 o   0.47156
  15   1  11      483.02      713.75    133.73 o   0.51341
  17   1  11       62.13        5.57    301.91 o   0.55611
  19   1  11      100.47        3.55    139.81 o   0.59948
 -28   2  11      236.10      374.35    137.28 o   0.60098
 -26   2  11     1436.85     1527.79    189.45 o   0.55793
 -24   2  11     2788.48     2858.53    197.05 o   0.51559
 -22   2  11      151.79       14.18    268.98 o   0.47416
 -20   2  11     1204.04     1219.80    134.75 o   0.43390
 -18   2  11     2118.70     2142.25    147.41 o   0.39516
 -16   2  11       14.44       21.28    193.51 o   0.35844
 -14   2  11     2551.71     2762.79    123.09 o   0.32443
 -12   2  11       17.20        7.60    143.36 o   0.29407
 -10   2  11       11.17        7.09    132.21 o   0.26859
  -8   2  11     5448.79     5434.90    189.45 o   0.24950
  -6   2  11       18.70       20.77    117.52 o   0.23833
  -4   2  11     1828.73     2285.61    129.68 o   0.23622
  -2   2  11     2682.41     2986.69    158.55 o   0.24340
   0   2  11    14072.40    14077.67    263.35 o   0.25910
   2   2  11     3925.81     3890.90    241.12 o   0.28190
   4   2  11       14.06        7.60    132.21 o   0.31023
   6   2  11     2330.63     2130.09    111.44 o   0.34274
   8   2  11     4376.14     4767.76    164.63 o   0.37833
  10   2  11     2006.31     1777.53    138.29 o   0.41623
  12   2  11     3542.29     3367.62    168.18 o   0.45586
  14   2  11      138.88        0.51    279.62 o   0.49680
  16   2  11     5181.55     5517.98    231.50 o   0.53875
  18   2  11       10.70       50.66    168.69 o   0.58151
 -27   3  11        0.41       73.45    312.04 o   0.58565
 -25   3  11     3172.64     3124.47    218.83 o   0.54343
 -23   3  11      470.31      625.10    153.49 o   0.50208
 -21   3  11       53.41       75.98    114.99 o   0.46185
 -19   3  11      110.57      205.16    117.52 o   0.42304
 -17   3  11      604.33      665.62    110.94 o   0.38610
 -15   3  11      387.55      353.07     96.25 o   0.35160
 -13   3  11     3100.54     3266.31    123.60 o   0.32034
 -11   3  11     1380.78     1401.66     88.65 o   0.29336
  -9   3  11     1789.21     1749.67     87.13 o   0.27194
  -7   3  11     1480.71     1280.59     76.49 o   0.25745
  -5   3  11     3987.36     3622.93    111.44 o   0.25111
  -3   3  11      130.39       35.97    134.24 o   0.25353
  -1   3  11    10757.45    10160.62    329.77 o   0.26447
   1   3  11    11438.24    11305.96    366.75 o   0.28294
   3   3  11      197.92      184.39     78.01 o   0.30759
   5   3  11      436.25      359.15     88.65 o   0.33706
   7   3  11      379.85      319.13     92.19 o   0.37021
   9   3  11       90.52        0.00    222.38 o   0.40614
  11   3  11     1822.15     1857.06    140.82 o   0.44417
  13   3  11      404.91      281.65    132.21 o   0.48380
  15   3  11     2484.88     2692.38    179.32 o   0.52468
  17   3  11     1302.53     1034.91    182.87 o   0.56653
  19   3  11     1190.34     1242.09    158.55 o   0.60916
 -28   4  11       86.92        3.55    150.45 o   0.61540
 -26   4  11     1331.83     1554.13    190.47 o   0.57343
 -24   4  11     1219.89     1124.06    183.38 o   0.53233
 -22   4  11      100.84       36.47    137.28 o   0.49231
 -20   4  11      193.62      217.82    114.99 o   0.45367
 -18   4  11      104.78      292.79    113.47 o   0.41677
 -16   4  11      845.24      745.15    108.91 o   0.38213
 -14   4  11     3475.95     3851.90    157.03 o   0.35043
 -12   4  11      102.78      141.84     75.98 o   0.32252
 -10   4  11      491.61      601.80     77.00 o   0.29947
  -8   4  11    19809.69    20222.46    472.12 o   0.28248
  -6   4  11       28.71       15.20     65.35 o   0.27267
  -4   4  11     8837.93     8937.78    288.74 o   0.27083
  -2   4  11      565.59      499.47     72.94 o   0.27711
   0   4  11     6323.75     5786.76    134.24 o   0.29100
   2   4  11     5786.24     5609.67    153.49 o   0.31147
   4   4  11       56.48        7.09    156.02 o   0.33733
   6   4  11      226.51       64.84     89.15 o   0.36744
   8   4  11       78.56       11.65    203.64 o   0.40085
  10   4  11      214.70       69.91    217.82 o   0.43680
  12   4  11     5242.36     5476.95    213.26 o   0.47471
  14   4  11       50.43        2.03    131.20 o   0.51416
  16   4  11     1820.91     1727.88    188.44 o   0.55480
  18   4  11      478.67        5.57    330.28 o   0.59640
 -27   5  11      406.03      129.68    142.85 o   0.60529
 -25   5  11      884.83     1039.47    183.88 o   0.56454
 -23   5  11      381.64      130.69    326.73 o   0.52486
 -21   5  11        6.11        0.51    280.64 o   0.48651
 -19   5  11      101.74        2.53    239.60 o   0.44984
 -17   5  11      759.59      730.97    135.76 o   0.41529
 -15   5  11     6679.87     6578.21    264.43 o   0.38343
 -13   5  11     2255.05     2227.86    119.04 o   0.35499
 -11   5  11      767.33      757.82     89.15 o   0.33084
  -9   5  11     3839.43     3611.79    128.67 o   0.31200
  -7   5  11       19.15        2.03    140.82 o   0.29946
  -5   5  11      442.47      569.38     79.02 o   0.29403
  -3   5  11     4813.02     5603.59    260.37 o   0.29610
  -1   5  11     1272.28      951.83     84.09 o   0.30551
   1   5  11    11166.55    11515.67    364.72 o   0.32164
   3   5  11     6518.95     6293.53    250.24 o   0.34352
   5   5  11      112.73       97.26     92.19 o   0.37014
   7   5  11      717.07      840.39    110.43 o   0.40057
   9   5  11     1305.57     1526.78    134.24 o   0.43398
  11   5  11      402.03      436.15    124.61 o   0.46976
  13   5  11        5.22        0.00    275.06 o   0.50740
  15   5  11       11.88        6.08    280.13 o   0.54652
  17   5  11     2268.86     2179.23    202.12 o   0.58682
 -26   6  11      977.86     1173.20    159.06 o   0.59839
 -24   6  11      855.41      841.91    179.32 o   0.55913
 -22   6  11      363.89      366.24    154.50 o   0.52117
 -20   6  11       44.96       17.22    249.74 o   0.48483
 -18   6  11      740.50      934.10    135.25 o   0.45049
 -16   6  11     2259.42     2180.75    149.94 o   0.41865
 -14   6  11      813.80      933.59    103.34 o   0.38993
 -12   6  11       25.06       48.63    189.45 o   0.36505
 -10   6  11     2570.08     2312.96    120.06 o   0.34486
  -8   6  11     4683.30     4448.12    149.94 o   0.33021
  -6   6  11       41.56       55.72     80.04 o   0.32186
  -4   6  11      140.03      186.92     75.98 o   0.32030
  -2   6  11      236.52       16.72    172.74 o   0.32563
   0   6  11     7038.85     6768.53    205.01 o   0.33752
   2   6  11    13614.22    14089.52    459.96 o   0.35533
   4   6  11     1993.06     2237.99    124.61 o   0.37820
   6   6  11     2283.84     2150.36    137.78 o   0.40529
   8   6  11     7358.35     8122.72    338.38 o   0.43581
  10   6  11     3258.35     3300.25    178.82 o   0.46908
  12   6  11      126.14        0.00    281.65 o   0.50458
  14   6  11      133.95       34.95    135.76 o   0.54185
  16   6  11      417.90      407.78    167.17 o   0.58056
 -25   7  11      562.74      337.37    161.59 o   0.59481
 -23   7  11      706.07      564.31    169.19 o   0.55729
 -21   7  11      484.87      523.28    151.97 o   0.52133
 -19   7  11      447.70      417.41    140.82 o   0.48729
 -17   7  11     4253.02     4070.73    185.91 o   0.45559
 -15   7  11      551.41      538.48    123.60 o   0.42674
 -13   7  11      904.48      934.61    120.56 o   0.40138
 -11   7  11     1639.64     1957.36    118.54 o   0.38020
  -9   7  11     7292.81     7288.42    298.87 o   0.36392
  -7   7  11     3920.56     3700.94    166.66 o   0.35322
  -5   7  11     1019.95      849.00    105.36 o   0.34863
  -3   7  11      679.09      609.90     92.19 o   0.35038
  -1   7  11        4.27        3.04    174.76 o   0.35837
   1   7  11     9326.55     8867.37    368.27 o   0.37221
   3   7  11    17561.51    16453.64    534.93 o   0.39128
   5   7  11     1040.44      978.17    128.16 o   0.41485
   7   7  11     4757.93     4939.99    186.41 o   0.44220
   9   7  11    15396.09    15383.28    579.00 o   0.47269
  11   7  11      120.57        1.01    262.91 o   0.50574
  13   7  11        0.21        2.03    140.32 o   0.54088
  15   7  11        0.45       17.73    155.01 o   0.57773
  17   7  11      662.43      219.85    377.90 o   0.61599
 -24   8  11      682.70      447.80    157.03 o   0.59461
 -22   8  11     1205.21     1168.13    170.71 o   0.55907
 -20   8  11        0.03        0.51    144.88 o   0.52535
 -18   8  11      768.65      864.70    147.92 o   0.49384
 -16   8  11     5492.20     5203.91    200.60 o   0.46499
 -14   8  11      767.50      651.44    130.19 o   0.43930
 -12   8  11      699.11      714.25    116.00 o   0.41738
 -10   8  11     2681.54     2690.86    145.38 o   0.39984
  -8   8  11     5295.35     4759.15    178.82 o   0.38727
  -6   8  11    17078.62    14976.00    494.91 o   0.38018
  -4   8  11     1714.38     1819.06    119.04 o   0.37886
  -2   8  11     4306.30     3948.14    161.59 o   0.38337
   0   8  11     5951.99     5700.50    153.22 o   0.39353
   2   8  11    10833.81    11186.41    418.93 o   0.40890
   4   8  11     1616.40     1504.49    133.73 o   0.42892
   6   8  11      119.97      108.40    244.67 o   0.45299
   8   8  11    10327.21    10432.14    357.13 o   0.48049
  10   8  11     3543.93     3736.91    202.12 o   0.51086
  12   8  11      128.14      483.26    144.88 o   0.54363
  14   8  11       56.90        3.55    165.65 o   0.57839
  16   8  11      153.83       28.37    151.97 o   0.61481
 -23   9  11      650.59      828.74    145.38 o   0.59780
 -21   9  11      443.26      168.69    166.15 o   0.56443
 -19   9  11      661.60      676.26    161.59 o   0.53314
 -17   9  11     3711.71     3753.62    201.61 o   0.50433
 -15   9  11     1495.79     1645.82    169.70 o   0.47844
 -13   9  11     1203.56      841.40    136.77 o   0.45596
 -11   9  11     1796.41     1738.52    148.93 o   0.43742
  -9   9  11     2385.48     2389.45    148.42 o   0.42335
  -7   9  11     9113.64     8205.80    304.95 o   0.41420
  -5   9  11     3478.24     2970.48    148.93 o   0.41029
  -3   9  11     3891.69     3566.70    158.05 o   0.41177
  -1   9  11     2044.04     1801.33    132.72 o   0.41859
   1   9  11     8601.25     8577.62    334.84 o   0.43050
   3   9  11     5016.56     4956.20    216.81 o   0.44709
   5   9  11     1031.35      838.36    136.27 o   0.46786
   7   9  11     4808.02     4845.27    210.73 o   0.49228
   9   9  11     7141.71     6927.74    324.20 o   0.51983
  11   9  11     1127.31      992.86    173.24 o   0.55006
  13   9  11        0.32       64.84    315.59 o   0.58253
 -22  10  11      551.92      490.35    148.93 o   0.60431
 -20  10  11      340.55      296.85    166.66 o   0.57327
 -18  10  11     3685.43     3568.73    221.37 o   0.54454
 -16  10  11     2310.47     2333.73    189.45 o   0.51851
 -14  10  11      411.15      598.25    148.93 o   0.49561
 -12  10  11      309.77       45.59    260.88 o   0.47628
 -10  10  11      387.66      257.33    123.60 o   0.46099
  -8  10  11     2896.87     3053.56    157.54 o   0.45013
  -6  10  11    11219.43    12152.93    446.28 o   0.44404
  -4  10  11     1081.21     1200.05    131.71 o   0.44291
  -2  10  11     2888.21     2742.53    143.86 o   0.44678
   0  10  11     2583.38     2402.09    102.97 o   0.45553
   2  10  11     2443.53     2427.95    154.50 o   0.46887
   4  10  11     1290.02     1582.50    141.84 o   0.48643
   6  10  11        3.96       17.22    243.66 o   0.50778
   8  10  11     5898.50     5388.81    233.53 o   0.53245
  10  10  11     6962.07     7462.17    298.37 o   0.56002
  12  10  11     1465.06     1400.14    196.04 o   0.59007
 -21  11  11       17.55       46.60    152.48 o   0.61406
 -19  11  11     1885.27     1661.02    209.72 o   0.58543
 -17  11  11     2096.83     2218.74    191.99 o   0.55932
 -15  11  11      396.42      406.77    149.94 o   0.53609
 -13  11  11      679.99      414.87    160.07 o   0.51613
 -11  11  11        1.60       38.50    249.23 o   0.49983
  -9  11  11     1772.93     2005.99    168.18 o   0.48756
  -7  11  11     8087.38     7484.45    311.03 o   0.47963
  -5  11  11     9714.65     8858.76    350.03 o   0.47626
  -3  11  11     3806.29     4309.83    183.88 o   0.47754
  -1  11  11     4773.29     4534.74    195.53 o   0.48343
   1  11  11     5487.51     5117.29    211.74 o   0.49378
   3  11  11      486.59      641.81    152.98 o   0.50831
   5  11  11      157.26       90.17    273.54 o   0.52667
   7  11  11        3.74        1.01    148.93 o   0.54847
   9  11  11     4688.86     5039.28    245.18 o   0.57333
  11  11  11     7572.57     7516.88    359.66 o   0.60087
 -18  12  11     1523.71     1471.06    171.22 o   0.60071
 -16  12  11     1505.62     1595.16    190.47 o   0.57722
 -14  12  11     2396.62     2158.46    198.07 o   0.55674
 -12  12  11       27.78        6.08    259.36 o   0.53961
 -10  12  11     4637.83     4825.00    222.89 o   0.52616
  -8  12  11     4462.97     4475.98    208.70 o   0.51668
  -6  12  11     4399.49     4490.67    208.20 o   0.51138
  -4  12  11     1957.71     1613.91    165.14 o   0.51040
  -2  12  11     1566.11     1493.85    173.24 o   0.51376
   0  12  11     9100.79     9015.28    224.67 o   0.52138
   2  12  11     2532.93     2993.78    188.44 o   0.53308
   4  12  11       16.83        7.60    286.21 o   0.54859
   6  12  11      227.26        5.07    306.98 o   0.56760
   8  12  11      310.45        0.51    333.32 o   0.58978
  10  12  11     7944.85     8548.74    319.13 o   0.61478
 -15  13  11     4520.13     4388.35    214.28 o   0.59797
 -13  13  11      692.99      567.86    177.30 o   0.58015
 -11  13  11     1690.46     1653.93    182.87 o   0.56570
  -9  13  11     3106.65     3086.99    210.22 o   0.55489
  -7  13  11     3769.08     3729.31    216.81 o   0.54793
  -5  13  11     4900.32     5405.52    227.45 o   0.54498
  -3  13  11      434.33       10.13    289.75 o   0.54610
  -1  13  11     5300.74     5262.67    232.01 o   0.55127
   1  13  11     5017.46     5139.58    237.07 o   0.56036
   3  13  11     1395.20      967.53    180.34 o   0.57320
   5  13  11      526.93      336.86    166.66 o   0.58954
   7  13  11     1358.07     1235.51    171.72 o   0.60910
 -12  14  11       55.08        7.60    146.90 o   0.60598
 -10  14  11     2349.19     2565.74    173.24 o   0.59404
  -8  14  11     2014.09     1757.26    196.04 o   0.58565
  -6  14  11     1499.13     1436.10    185.91 o   0.58098
  -4  14  11     1032.70     1230.44    166.15 o   0.58012
  -2  14  11       82.41      216.30    153.99 o   0.58308
   0  14  11     5425.03     5143.52    180.62 o   0.58981
   2  14  11     5075.82     5248.49    222.89 o   0.60017
   4  14  11      898.83      921.94    170.71 o   0.61399
  -5  15  11     1314.64     1229.43    174.26 o   0.61554
 -28   0  12     4076.47     4130.51    195.03 o   0.59507
 -26   0  12     8134.10     8172.87    290.26 o   0.55239
 -24   0  12      123.82      129.17    129.17 o   0.51049
 -22   0  12       60.00        3.04    190.47 o   0.46959
 -20   0  12     2367.15     2449.23    142.85 o   0.42997
 -18   0  12     7126.70     6826.43    229.98 o   0.39202
 -16   0  12    40439.04    39118.25    677.78 o   0.35627
 -14   0  12    26756.61    25278.46    532.40 o   0.32345
 -12   0  12    29754.90    29330.96    537.46 o   0.29455
 -10   0  12    44427.55    42187.50    596.73 o   0.27082
  -8   0  12     8205.81     7201.29    284.69 o   0.25372
  -6   0  12    28241.19    29270.68    520.75 o   0.24463
  -4   0  12     7914.28     7862.86    279.12 o   0.24446
  -2   0  12    29566.46    32757.34    549.62 o   0.25323
   0   0  12    30722.95    30852.16    543.03 o   0.27006
   2   0  12    91191.02    93430.81    924.48 o   0.29357
   4   0  12     1915.70     2228.87    114.48 o   0.32231
   6   0  12    24935.76    24377.79    561.78 o   0.35500
   8   0  12     2938.64     2890.95    137.28 o   0.39066
  10   0  12      566.34      198.07    111.95 o   0.42854
  12   0  12      974.16      737.55    124.11 o   0.46810
  14   0  12     2831.90     2581.44    168.18 o   0.50896
  16   0  12     9116.02     9099.37    332.81 o   0.55083
  18   0  12     6153.06     6034.67    251.25 o   0.59348
 -27   1  12     8022.07     7727.10    303.43 o   0.57491
 -25   1  12     4438.48     4041.35    221.87 o   0.53270
 -23   1  12      190.60      166.66    128.67 o   0.49139
 -21   1  12       29.08        0.00    109.92 o   0.45122
 -19   1  12     1595.42     1500.44    127.65 o   0.41253
 -17   1  12     9451.26     9382.04    366.24 o   0.37578
 -15   1  12    39954.57    39648.11    716.28 o   0.34159
 -13   1  12       90.34      175.78     68.39 o   0.31080
 -11   1  12    28347.93    28660.27    547.09 o   0.28453
  -9   1  12    18981.17    17618.23    409.81 o   0.26413
  -7   1  12     1296.36     1054.16     66.87 o   0.25103
  -5   1  12    10555.78    11216.80    307.99 o   0.24639
  -3   1  12     4561.32     4824.50    214.78 o   0.25070
  -1   1  12    63663.46    62481.39    712.23 o   0.26351
   1   1  12    50121.35    50639.99    676.26 o   0.28367
   3   1  12    18070.79    17594.42    452.87 o   0.30974
   5   1  12    16557.34    17410.54    475.66 o   0.34038
   7   1  12     4140.09     3866.08    187.43 o   0.37447
   9   1  12    12147.77    12410.77    473.13 o   0.41114
  11   1  12    10799.99    10045.13    420.45 o   0.44977
  13   1  12       91.39      103.34    119.55 o   0.48989
  15   1  12     6757.56     6635.46    290.77 o   0.53116
  17   1  12     7418.83     7395.81    288.74 o   0.57334
 -28   2  12     1102.48     1053.14    158.05 o   0.59996
 -26   2  12     6107.57     5933.87    267.46 o   0.55766
 -24   2  12     6512.50     6512.36    244.16 o   0.51619
 -22   2  12        7.25       73.96    133.23 o   0.47578
 -20   2  12      935.60      765.42    126.64 o   0.43672
 -18   2  12     9992.28     9040.11    413.35 o   0.39941
 -16   2  12    12067.53    11264.93    442.23 o   0.36438
 -14   2  12    11428.01    11899.14    420.45 o   0.33237
 -12   2  12     1506.63     1290.21     93.21 o   0.30432
 -10   2  12    26487.84    26543.35    523.28 o   0.28141
  -8   2  12     6019.17     5808.75    236.56 o   0.26499
  -6   2  12     5199.61     4208.01    131.20 o   0.25631
  -4   2  12    14261.52    14116.37    336.86 o   0.25615
  -2   2  12    26444.69    24616.38    450.33 o   0.26453
   0   2  12    25231.72    24087.06    332.38 o   0.28068
   2   2  12    25600.00    25730.31    544.05 o   0.30337
   4   2  12     2741.10     2766.34    130.19 o   0.33126
   6   2  12     3718.50     3742.99    151.46 o   0.36315
   8   2  12    20064.85    20824.26    569.88 o   0.39807
  10   2  12    21244.64    21133.26    614.46 o   0.43531
  12   2  12     2847.10     3170.07    173.75 o   0.47431
  14   2  12     6084.04     5545.84    222.38 o   0.51468
  16   2  12     3052.85     3059.13    215.29 o   0.55611
  18   2  12     4905.08     4914.66    213.26 o   0.59839
 -27   3  12     1531.71     1452.82    199.08 o   0.58500
 -25   3  12     5662.12     5709.97    243.66 o   0.54357
 -23   3  12     3897.54     3645.73    202.62 o   0.50315
 -21   3  12       65.89        8.61    218.33 o   0.46400
 -19   3  12    16277.90    16845.21    547.59 o   0.42647
 -17   3  12     6105.21     5672.99    200.09 o   0.39103
 -15   3  12     5171.86     5227.72    160.58 o   0.35830
 -13   3  12      829.63      944.23     98.27 o   0.32908
 -11   3  12     3358.86     3458.81    109.42 o   0.30439
  -9   3  12    24424.65    23705.08    474.65 o   0.28541
  -7   3  12    55297.32    54996.43    727.93 o   0.27334
  -5   3  12     5483.51     5420.21    264.43 o   0.26909
  -3   3  12    32042.85    31698.63    539.49 o   0.27304
  -1   3  12    22204.34    21868.28    477.69 o   0.28484
   1   3  12    30957.97    30169.32    561.78 o   0.30358
   3   3  12     4464.95     4954.68    172.23 o   0.32808
   5   3  12       91.86       69.91     85.61 o   0.35715
   7   3  12     6319.86     6264.15    224.91 o   0.38977
   9   3  12    25846.87    25041.90    668.16 o   0.42513
  11   3  12     4126.51     4263.73    178.31 o   0.46259
  13   3  12      301.23       95.23    272.53 o   0.50168
  15   3  12     4115.66     4362.01    219.85 o   0.54206
  17   3  12     7341.06     7245.86    284.69 o   0.58346
 -28   4  12      150.13      380.93    146.40 o   0.61441
 -26   4  12      656.55      134.75    353.07 o   0.57317
 -24   4  12     6872.58     6558.46    276.08 o   0.53291
 -22   4  12      242.45       88.65    145.38 o   0.49387
 -20   4  12      175.82      182.36    116.00 o   0.45637
 -18   4  12    29781.81    28674.45    701.59 o   0.42080
 -16   4  12     1361.90     1506.52    120.56 o   0.38771
 -14   4  12        5.85       62.81    164.63 o   0.35779
 -12   4  12        0.57        1.52     79.53 o   0.33190
 -10   4  12     9692.33    10096.29    339.90 o   0.31103
  -8   4  12    33977.34    31867.31    546.58 o   0.29625
  -6   4  12    28917.12    30079.65    526.32 o   0.28851
  -4   4  12     1790.38     1554.64     79.53 o   0.28837
  -2   4  12    35166.15    33343.43    563.30 o   0.29584
   0   4  12    21495.82    21083.32    332.74 o   0.31037
   2   4  12    19832.63    19492.00    479.71 o   0.33103
   4   4  12      233.71      237.58     82.06 o   0.35676
   6   4  12     1003.57     1069.86    107.39 o   0.38655
   8   4  12    33798.97    34391.00    731.98 o   0.41953
  10   4  12     8229.69     8075.61    281.65 o   0.45502
  12   4  12     3387.54     3585.95    176.28 o   0.49246
  14   4  12     1911.80     1874.79    167.17 o   0.53145
  16   4  12     6849.35     6298.09    261.39 o   0.57167
  18   4  12     4381.10     4227.77    213.26 o   0.61288
 -27   5  12       24.12        1.52    348.51 o   0.60466
 -25   5  12     2104.16     1960.40    201.61 o   0.56468
 -23   5  12     4447.39     4393.41    228.97 o   0.52589
 -21   5  12      304.52      518.21    133.23 o   0.48856
 -19   5  12     6464.34     6615.19    275.06 o   0.45307
 -17   5  12    14198.49    14273.40    562.79 o   0.41988
 -15   5  12        5.30       81.05    201.61 o   0.38958
 -13   5  12       34.86       96.25     85.61 o   0.36289
 -11   5  12      248.32       72.94    161.59 o   0.34066
  -9   5  12    12639.81    11285.19    403.22 o   0.32382
  -7   5  12    52402.16    49971.84    732.49 o   0.31322
  -5   5  12     6643.43     6156.76    219.85 o   0.30952
  -3   5  12    17011.57    15809.29    441.72 o   0.31296
  -1   5  12    23523.35    24077.40    528.85 o   0.32331
   1   5  12    12818.85    13317.52    440.71 o   0.33994
   3   5  12     1646.88     1566.80    122.08 o   0.36199
   5   5  12      574.34      617.50    106.38 o   0.38853
   7   5  12    19411.26    19516.32    583.56 o   0.41871
   9   5  12    21224.48    19651.57    625.60 o   0.45181
  11   5  12     2535.38     2794.20    174.26 o   0.48722
  13   5  12       68.82        3.04    261.39 o   0.52448
  15   5  12     3532.23     3874.19    202.12 o   0.56323
  17   5  12     4333.10     4314.90    204.14 o   0.60317
 -26   6  12      799.33        7.60    379.41 o   0.59814
 -24   6  12     4359.67     4116.32    228.46 o   0.55968
 -22   6  12      610.90      540.00    151.97 o   0.52264
 -20   6  12     3463.96     3177.66    193.00 o   0.48735
 -18   6  12    12892.85    11986.27    475.16 o   0.45422
 -16   6  12     1073.67     1029.33    126.13 o   0.42375
 -14   6  12      105.89      185.91     96.25 o   0.39656
 -12   6  12      169.54      261.89     98.27 o   0.37336
 -10   6  12     2874.71     3161.96    129.17 o   0.35494
  -8   6  12    29006.84    27550.39    583.05 o   0.34207
  -6   6  12    10612.88     9924.06    367.76 o   0.33539
  -4   6  12     5493.67     4793.60    209.21 o   0.33526
  -2   6  12    20209.66    19493.52    481.23 o   0.34171
   0   6  12     9786.20     9535.88    231.20 o   0.35436
   2   6  12     7230.30     7365.41    289.25 o   0.37259
   4   6  12      962.82      904.21    104.86 o   0.39563
   6   6  12     2105.25     1602.26    139.81 o   0.42269
   8   6  12    28209.91    28023.01    742.62 o   0.45305
  10   6  12     9556.17     9705.22    389.55 o   0.48609
  12   6  12        8.47        3.04    267.46 o   0.52131
  14   6  12     1533.89     1182.82    180.84 o   0.55829
  16   6  12     3085.34     3224.27    179.32 o   0.59670
 -25   7  12     1663.79     1561.73    169.19 o   0.59494
 -23   7  12     1074.15     1251.21    164.63 o   0.55826
 -21   7  12      187.63        0.51    286.71 o   0.52325
 -19   7  12     4728.76     4926.82    203.13 o   0.49027
 -17   7  12     7352.79     7227.63    268.98 o   0.45978
 -15   7  12     1734.72     1712.18    130.69 o   0.43228
 -13   7  12      728.76      648.40    108.40 o   0.40839
 -11   7  12      328.63      387.01    103.85 o   0.38877
  -9   7  12    17307.73    16301.17    499.47 o   0.37410
  -7   7  12    21174.65    21836.88    550.13 o   0.36497
  -5   7  12      373.24      219.34     92.70 o   0.36179
  -3   7  12     5947.34     5664.38    219.85 o   0.36474
  -1   7  12     8858.66     9337.46    359.66 o   0.37366
   1   7  12     3698.76     3403.59    155.01 o   0.38814
   3   7  12     4899.75     4488.14    179.32 o   0.40759
   5   7  12        8.76      119.55    107.39 o   0.43133
   7   7  12    14734.25    15426.84    499.47 o   0.45871
   9   7  12    19548.64    18510.28    673.73 o   0.48910
  11   7  12      539.29      606.35    145.89 o   0.52199
  13   7  12       66.71        3.04    291.78 o   0.55693
  15   7  12      492.45      477.69    166.15 o   0.59356
 -24   8  12      448.75      157.03    367.76 o   0.59513
 -22   8  12        9.44        6.08    165.14 o   0.56044
 -20   8  12      135.52        1.52    286.71 o   0.52769
 -18   8  12     3285.72     3501.86    199.59 o   0.49725
 -16   8  12     8157.28     8075.11    304.44 o   0.46958
 -14   8  12     1900.71     1938.11    151.97 o   0.44520
 -12   8  12      115.34        1.01    236.56 o   0.42466
 -10   8  12    13099.27    13023.20    504.03 o   0.40856
  -8   8  12     7911.83     7679.99    332.30 o   0.39743
  -6   8  12     3572.52     3458.30    147.92 o   0.39169
  -4   8  12     1851.38     1790.70    123.09 o   0.39159
  -2   8  12      668.36      703.11    113.98 o   0.39712
   0   8  12    14957.73    14850.40    377.88 o   0.40806
   2   8  12     7031.92     6986.00    272.02 o   0.42399
   4   8  12        5.98        1.01    212.25 o   0.44437
   6   8  12     1914.12     1925.95    152.98 o   0.46862
   8   8  12     7090.73     6986.50    263.41 o   0.49618
  10   8  12     2733.03     2877.27    196.04 o   0.52652
  12   8  12      767.05      714.25    167.17 o   0.55920
  14   8  12      182.74      219.34    163.62 o   0.59382
 -23   9  12       18.98        1.01    136.77 o   0.59870
 -21   9  12      102.05      134.24    159.57 o   0.56620
 -19   9  12      185.98      313.06    146.40 o   0.53587
 -17   9  12     3569.47     3552.01    207.69 o   0.50812
 -15   9  12    15282.55    14484.13    592.17 o   0.48338
 -13   9  12      705.58      760.86    126.64 o   0.46214
 -11   9  12     9832.64    10123.14    387.52 o   0.44490
  -9   9  12     2263.62     2275.98    147.41 o   0.43213
  -7   9  12      290.85      354.59    105.36 o   0.42425
  -5   9  12     3564.61     3548.47    149.94 o   0.42153
  -3   9  12     2377.39     2344.37    139.81 o   0.42406
  -1   9  12     3938.79     4268.80    157.54 o   0.43175
   1   9  12    22519.76    21580.56    634.72 o   0.44434
   3   9  12     2586.44     2583.47    153.99 o   0.46143
   5   9  12     1739.73     1646.83    160.58 o   0.48253
   7   9  12     3886.94     4002.85    210.73 o   0.50715
   9   9  12     4523.78     5087.40    222.38 o   0.53480
  11   9  12     1010.54      891.55    180.34 o   0.56504
  13   9  12        0.49        2.03    291.78 o   0.59747
 -22  10  12       55.67      105.36    363.71 o   0.60559
 -20  10  12      107.76      149.94    172.74 o   0.57541
 -18  10  12     1012.80     1119.50    182.36 o   0.54763
 -16  10  12     7351.70     7662.76    297.35 o   0.52263
 -14  10  12     2711.03     2562.70    185.91 o   0.50084
 -12  10  12     1539.64     1457.89    151.97 o   0.48268
 -10  10  12     3001.70     2876.26    164.13 o   0.46857
  -8  10  12     3422.61     3713.61    168.18 o   0.45890
  -6  10  12     2280.51     2209.62    150.45 o   0.45394
  -4  10  12      519.21      560.26    119.55 o   0.45385
  -2  10  12     2137.28     1759.29    140.82 o   0.45863
   0  10  12     6308.22     5885.10    161.88 o   0.46814
   2  10  12     3166.89     3373.20    174.26 o   0.48208
   4  10  12      444.04      609.90    138.80 o   0.50010
   6  10  12     4310.56     4262.72    209.21 o   0.52177
   8  10  12     2704.27     3060.65    200.60 o   0.54666
  10  10  12     1489.31     1424.45    182.87 o   0.57434
  12  10  12      742.48      587.11    146.40 o   0.60443
 -21  11  12       43.69      155.51    320.15 o   0.61568
 -19  11  12       93.28        0.51    175.78 o   0.58792
 -17  11  12     1116.02     1424.45    184.39 o   0.56274
 -15  11  12     4722.24     4521.57    215.80 o   0.54050
 -13  11  12        0.94        0.00    258.85 o   0.52159
 -11  11  12     1599.32     1300.34    161.09 o   0.50638
  -9  11  12     1057.55      829.24    153.99 o   0.49520
  -7  11  12     1181.55     1043.01    152.48 o   0.48834
  -5  11  12      621.59      735.02    134.24 o   0.48598
  -3  11  12       57.60      123.60    128.67 o   0.48817
  -1  11  12     3629.93     4102.14    193.51 o   0.49487
   1  11  12     2408.97     2481.65    179.83 o   0.50589
   3  11  12      305.84        2.03    265.44 o   0.52096
   5  11  12     1633.10     1345.94    175.78 o   0.53974
   7  11  12      448.47      743.13    152.98 o   0.56186
   9  11  12     1150.14      904.21    192.49 o   0.58694
  11  11  12     1770.98     2116.42    190.47 o   0.61462
 -18  12  12      740.18      625.10    161.59 o   0.60352
 -16  12  12      123.60       29.38    164.63 o   0.58093
 -14  12  12      193.87       37.99    157.03 o   0.56141
 -12  12  12      513.02      372.83    153.99 o   0.54527
 -10  12  12      491.56       20.77    312.55 o   0.53282
  -8  12  12       58.68       10.64    259.87 o   0.52433
  -6  12  12     1653.44     1839.33    167.67 o   0.52000
  -4  12  12       52.39       22.80    236.56 o   0.51992
  -2  12  12     1606.24     1487.77    174.76 o   0.52410
   0  12  12     1766.77     1872.30    126.25 o   0.53244
   2  12  12      546.03      446.79    162.10 o   0.54474
   4  12  12       27.47        6.08    145.38 o   0.56075
   6  12  12       77.70        1.01    290.26 o   0.58016
   8  12  12      281.62      320.15    141.84 o   0.60263
 -15  13  12      132.58       97.26    370.30 o   0.60194
 -13  13  12       10.66       83.08    307.99 o   0.58502
 -11  13  12       56.92        1.01    161.59 o   0.57149
  -9  13  12      653.65      743.63    160.58 o   0.56162
  -7  13  12     1291.66     1003.50    167.67 o   0.55557
  -5  13  12      450.05      650.43    155.51 o   0.55350
  -3  13  12      239.75      119.04    288.23 o   0.55543
  -1  13  12     2301.31     2026.25    194.52 o   0.56132
   1  13  12      339.66      482.75    158.05 o   0.57106
   3  13  12       12.31       42.04    156.53 o   0.58446
   5  13  12       55.41        0.51    329.27 o   0.60126
 -12  14  12       31.03        5.57    349.02 o   0.61102
 -10  14  12      104.92        9.62    354.59 o   0.59994
  -8  14  12     2032.69     1786.14    215.80 o   0.59242
  -6  14  12      476.46      342.94    167.67 o   0.58859
  -4  14  12        1.00        4.05    301.91 o   0.58852
  -2  14  12     2689.07     3232.88    216.30 o   0.59221
   0  14  12       95.83       32.00    134.32 o   0.59960
   2  14  12       66.58        0.00    337.88 o   0.61055
 -27   1  13        9.76        2.03    355.10 o   0.57513
 -25   1  13        0.05        9.62    144.37 o   0.53380
 -23   1  13      950.51      382.45    139.81 o   0.49351
 -21   1  13       39.37       20.77    211.74 o   0.45455
 -19   1  13      597.03       31.41    219.85 o   0.41727
 -17   1  13     2159.60     2244.58    131.20 o   0.38218
 -15   1  13      222.37      436.66    100.81 o   0.34993
 -13   1  13      310.50      428.04     78.01 o   0.32138
 -11   1  13      421.77      508.59     81.56 o   0.29760
  -9   1  13     1531.39     1644.30    104.86 o   0.27980
  -7   1  13      119.60       75.98     58.25 o   0.26918
  -5   1  13       97.02        3.55    131.20 o   0.26660
  -3   1  13      925.56      832.28     73.45 o   0.27228
  -1   1  13     6460.60     6357.35    297.86 o   0.28572
   1   1  13     2247.76     2443.15    100.81 o   0.30592
   3   1  13     1614.06     1490.81    113.98 o   0.33164
   5   1  13     1342.82     1113.93    110.94 o   0.36169
   7   1  13     6092.73     5520.51    265.44 o   0.39510
   9   1  13     1448.82     1504.49    127.65 o   0.43108
  11   1  13     1788.66     1623.53    141.84 o   0.46905
  13   1  13        1.27        0.00    129.17 o   0.50855
  15   1  13       12.04        2.53    143.36 o   0.54926
  17   1  13       11.53        1.01    311.54 o   0.59093
 -28   2  13      186.36      205.16    145.89 o   0.59979
 -26   2  13      470.55      229.47    182.36 o   0.55830
 -24   2  13      549.44      566.84    167.17 o   0.51777
 -22   2  13      145.16       75.48    134.24 o   0.47845
 -20   2  13       18.55        5.07    233.53 o   0.44067
 -18   2  13     1523.94     1691.92    138.29 o   0.40487
 -16   2  13      258.01      230.49    106.88 o   0.37160
 -14   2  13       90.14      122.08     91.18 o   0.34161
 -12   2  13     5706.19     5685.15    204.65 o   0.31584
 -10   2  13     5475.27     5796.08    205.16 o   0.29539
  -8   2  13       35.43       28.37     62.31 o   0.28143
  -6   2  13     9972.74     9843.51    313.56 o   0.27495
  -4   2  13     9125.02     9897.72    300.39 o   0.27647
  -2   2  13    19088.65    17639.50    411.33 o   0.28586
   0   2  13       10.50        8.10     62.22 o   0.30240
   2   2  13     3352.26     3362.05    122.59 o   0.32499
   4   2  13     2839.87     2880.31    121.57 o   0.35247
   6   2  13    17553.39    18114.66    520.75 o   0.38379
   8   2  13       20.75        1.52    103.85 o   0.41809
  10   2  13     5824.62     5853.83    253.79 o   0.45470
  12   2  13       93.49        0.51    218.83 o   0.49310
  14   2  13     4732.00     4584.39    214.78 o   0.53291
  16   2  13     1200.65     1397.60    175.78 o   0.57382
  18   2  13      458.96      461.48    156.53 o   0.61563
 -27   3  13      503.79      399.68    177.30 o   0.58522
 -25   3  13      169.50      280.64    161.09 o   0.54465
 -23   3  13       82.82        0.00    273.04 o   0.50523
 -21   3  13      548.90      392.59    129.17 o   0.46724
 -19   3  13      133.07      210.73    120.56 o   0.43106
 -17   3  13     6024.55     5729.72    210.22 o   0.39719
 -15   3  13        8.92        4.05    181.35 o   0.36626
 -13   3  13     1676.48     1830.21    105.87 o   0.33909
 -11   3  13      301.46      306.98     83.58 o   0.31664
  -9   3  13      121.64      414.87     78.01 o   0.29998
  -7   3  13    10337.09    10956.43    365.74 o   0.29010
  -5   3  13     3977.07     3962.33    183.38 o   0.28770
  -3   3  13     5431.49     5757.58    223.39 o   0.29297
  -1   3  13     6424.72     5749.99    203.64 o   0.30551
   1   3  13     2212.75     2358.55    105.36 o   0.32448
   3   3  13     5991.06     5702.88    229.98 o   0.34883
   5   3  13        0.19        0.51    177.80 o   0.37752
   7   3  13     1650.47     1850.98    118.03 o   0.40964
   9   3  13     2820.78     2462.91    154.50 o   0.44445
  11   3  13     1058.13     1049.09    140.82 o   0.48136
  13   3  13     2895.22     2696.94    177.80 o   0.51993
  15   3  13     4673.82     4290.58    221.87 o   0.55981
  17   3  13       27.74       90.17    342.94 o   0.60075
 -28   4  13      300.07      186.92    159.06 o   0.61424
 -26   4  13      303.68       16.21    344.97 o   0.57379
 -24   4  13      110.45       22.80    160.58 o   0.53444
 -22   4  13        0.70        8.61    250.75 o   0.49645
 -20   4  13      252.13      105.87    249.23 o   0.46015
 -18   4  13      400.57      628.64    126.64 o   0.42598
 -16   4  13     4405.61     4397.47    144.88 o   0.39450
 -14   4  13       65.48       22.80     83.08 o   0.36639
 -12   4  13     1108.01      898.64    101.31 o   0.34249
 -10   4  13       28.29       23.30     85.10 o   0.32374
  -8   4  13     1472.13     1594.15     88.14 o   0.31105
  -6   4  13     4529.81     4142.16    137.78 o   0.30520
  -4   4  13        1.49        0.00    139.81 o   0.30656
  -2   4  13    17240.16    16527.60    437.16 o   0.31506
   0   4  13     4571.71     4235.47    121.01 o   0.33014
   2   4  13      417.18      579.00     93.71 o   0.35094
   4   4  13     1443.63     1372.28    118.54 o   0.37654
   6   4  13       37.51       56.23     94.73 o   0.40601
   8   4  13        8.18        0.51    112.46 o   0.43857
  10   4  13     4812.98     4629.98    193.00 o   0.47360
  12   4  13      149.25        0.51    228.97 o   0.51058
  14   4  13     1511.00     1482.71    177.80 o   0.54912
  16   4  13     2151.34     1592.63    206.68 o   0.58892
 -27   5  13      965.20     1010.59    152.48 o   0.60487
 -25   5  13      306.58      406.26    167.17 o   0.56572
 -23   5  13       86.40        6.08    296.34 o   0.52787
 -21   5  13      526.46      534.42    147.92 o   0.49164
 -19   5  13      194.20      227.45    128.16 o   0.45739
 -17   5  13     2362.06     2589.04    155.51 o   0.42562
 -15   5  13     2453.33     2453.28    135.76 o   0.39692
 -13   5  13     2328.42     2231.91    126.64 o   0.37199
 -11   5  13     3718.06     3386.37    137.28 o   0.35165
  -9   5  13     3050.45     2753.17    123.60 o   0.33672
  -7   5  13       25.00       19.25    174.26 o   0.32795
  -5   5  13       96.01       19.25     82.57 o   0.32583
  -3   5  13     2298.33     2251.16    115.50 o   0.33049
  -1   5  13     8967.17     9089.75    366.24 o   0.34166
   1   5  13     3379.65     3458.81    156.53 o   0.35872
   3   5  13      711.18      661.57    108.91 o   0.38089
   5   5  13     3179.21     3173.10    145.89 o   0.40733
   7   5  13      853.80      809.99    126.13 o   0.43726
   9   5  13      852.05      826.20    133.23 o   0.47003
  11   5  13       78.01       16.21    136.27 o   0.50507
  13   5  13      565.95      560.76    155.51 o   0.54196
  15   5  13      809.84      608.89    180.34 o   0.58033
 -26   6  13     1142.97     1303.89    165.65 o   0.59874
 -24   6  13      305.31      324.71    163.62 o   0.56113
 -22   6  13        7.80       26.34    275.57 o   0.52508
 -20   6  13      457.44      593.18    137.78 o   0.49090
 -18   6  13      583.93      495.42    130.69 o   0.45903
 -16   6  13     1189.80     1150.91    131.20 o   0.42997
 -14   6  13     2304.48     2391.99    147.92 o   0.40434
 -12   6  13     3974.90     3897.49    148.93 o   0.38281
 -10   6  13    14647.50    14959.79    486.81 o   0.36613
  -8   6  13     4925.75     5619.80    235.04 o   0.35496
  -6   6  13      893.76      696.02     93.71 o   0.34984
  -4   6  13     1715.65     1665.07    106.88 o   0.35103
  -2   6  13     4440.05     5022.56    180.34 o   0.35848
   0   6  13     5804.90     5874.53    151.10 o   0.37180
   2   6  13     9063.93     8213.90    368.27 o   0.39039
   4   6  13       44.53        5.07     93.71 o   0.41355
   6   6  13     6228.02     6582.77    250.24 o   0.44055
   8   6  13     4687.10     4602.62    202.62 o   0.47073
  10   6  13        7.89        0.51    246.70 o   0.50353
  12   6  13      118.66      206.68    134.24 o   0.53846
  14   6  13       15.01        4.56    150.45 o   0.57513
  16   6  13      367.95       87.13    340.92 o   0.61324
 -25   7  13     1321.70     1288.69    166.66 o   0.59593
 -23   7  13       34.40        2.53    304.44 o   0.56013
 -21   7  13      359.84      565.32    152.48 o   0.52612
 -19   7  13      878.53     1213.72    149.44 o   0.49427
 -17   7  13     1859.99     1802.35    151.97 o   0.46502
 -15   7  13      814.16      805.43    112.46 o   0.43890
 -13   7  13     2784.41     2379.32    139.30 o   0.41650
 -11   7  13    13018.04    12116.96    471.61 o   0.39843
  -9   7  13    10358.91    10434.17    382.45 o   0.38532
  -7   7  13      423.59      504.03     94.73 o   0.37768
  -5   7  13     2456.77     2439.60    133.73 o   0.37584
  -3   7  13      117.96       15.20    183.88 o   0.37989
  -1   7  13      239.79      343.45     94.22 o   0.38965
   1   7  13    10618.06    10508.12    358.65 o   0.40469
   3   7  13    10432.23     9838.45    340.92 o   0.42446
   5   7  13     3415.23     3386.37    186.92 o   0.44834
   7   7  13    11035.76    10668.70    427.54 o   0.47570
   9   7  13      793.57      708.17    152.48 o   0.50598
  11   7  13      571.63      553.17    156.02 o   0.53870
  13   7  13      141.93        7.09    310.52 o   0.57342
  15   7  13       64.46       35.46    329.77 o   0.60982
 -24   8  13      374.43      364.22    146.40 o   0.59650
 -22   8  13       49.27        0.00    312.55 o   0.56271
 -20   8  13      324.67      247.20    158.55 o   0.53097
 -18   8  13     2289.53     2173.66    186.41 o   0.50165
 -16   8  13      130.61       54.71    142.85 o   0.47520
 -14   8  13     4110.62     4241.95    171.72 o   0.45214
 -12   8  13        9.78       51.67    112.46 o   0.43300
 -10   8  13    20815.63    19383.09    590.65 o   0.41832
  -8   8  13     8265.55     7686.07    300.90 o   0.40858
  -6   8  13     1266.72     1056.18    125.12 o   0.40414
  -4   8  13     7424.19     6893.30    294.31 o   0.40517
  -2   8  13      740.47      864.19    113.98 o   0.41164
   0   8  13     2396.49     2375.68    107.24 o   0.42329
   2   8  13    11275.85    11943.21    445.77 o   0.43971
   4   8  13       86.42        0.51    232.01 o   0.46040
   6   8  13    10249.01    10372.87    366.75 o   0.48479
   8   8  13     4362.25     4173.56    208.70 o   0.51238
  10   8  13      166.27       32.93    284.69 o   0.54266
  12   8  13       49.78        0.51    300.90 o   0.57522
  14   8  13        4.12       94.73    129.17 o   0.60969
 -23   9  13      172.45        2.03    355.10 o   0.60044
 -21   9  13       48.60      297.86    158.05 o   0.56885
 -19   9  13     2313.37     2565.23    191.48 o   0.53953
 -17   9  13     2988.24     3065.71    191.48 o   0.51287
 -15   9  13      538.38      632.70    156.02 o   0.48931
 -13   9  13       33.77       11.14    244.67 o   0.46932
 -11   9  13     3852.42     4156.85    177.80 o   0.45336
  -9   9  13     9342.76     8976.28    373.34 o   0.44189
  -7   9  13     5200.62     5099.05    232.01 o   0.43524
  -5   9  13       14.59       57.75    178.31 o   0.43365
  -3   9  13     8838.94     8289.38    337.37 o   0.43716
  -1   9  13     7160.50     7131.38    277.09 o   0.44566
   1   9  13     7847.06     8225.55    333.32 o   0.45887
   3   9  13      856.25      835.83    142.85 o   0.47640
   5   9  13     3417.13     3492.75    192.49 o   0.49779
   7   9  13     9854.59     9440.29    365.23 o   0.52257
   9   9  13     1682.65     1787.15    179.32 o   0.55028
  11   9  13      301.35      326.73    162.61 o   0.58050
  13   9  13       18.77        3.55    355.10 o   0.61286
 -22  10  13      100.69        0.51    316.09 o   0.60769
 -20  10  13     2499.55     2661.48    210.73 o   0.57842
 -18  10  13     6532.90     6388.76    264.93 o   0.55162
 -16  10  13      460.67      642.83    151.97 o   0.52769
 -14  10  13       50.72        1.52    136.77 o   0.50702
 -12  10  13        1.10        0.00    248.72 o   0.49003
 -10  10  13     3976.08     3620.91    189.45 o   0.47710
  -8  10  13     5822.60     5706.93    243.15 o   0.46859
  -6  10  13     3261.76     2890.95    165.14 o   0.46472
  -4  10  13     3110.55     2789.64    165.65 o   0.46562
  -2  10  13     4769.88     4412.16    177.80 o   0.47126
   0  10  13     2962.43     3020.62    119.10 o   0.48147
   2  10  13     2844.93     3276.95    170.20 o   0.49597
   4  10  13       18.01      134.24    130.19 o   0.51440
   6  10  13     4482.56     4277.41    217.82 o   0.53634
   8  10  13     3394.80     3221.23    224.91 o   0.56140
  10  10  13     2878.13     2836.24    226.43 o   0.58917
 -19  11  13     3721.36     3949.16    246.70 o   0.59125
 -17  11  13     1802.26     2070.83    202.62 o   0.56703
 -15  11  13      136.82        3.04    162.10 o   0.54581
 -13  11  13      214.02        7.60    280.64 o   0.52797
 -11  11  13     2287.98     2367.67    184.90 o   0.51384
  -9  11  13     6429.36     6600.00    262.40 o   0.50374
  -7  11  13     6434.19     6410.54    226.43 o   0.49792
  -5  11  13      366.93      352.06    132.72 o   0.49652
  -3  11  13     8017.69     7530.04    264.43 o   0.49960
  -1  11  13     4818.90     4987.61    214.78 o   0.50705
   1  11  13      718.03      639.28    142.34 o   0.51870
   3  11  13      142.39      129.17    139.81 o   0.53427
   5  11  13       25.90       92.19    144.37 o   0.55343
   7  11  13     1654.87     1781.58    187.43 o   0.57582
   9  11  13     3171.71     3689.80    197.56 o   0.60108
 -18  12  13     3207.82     3278.98    196.04 o   0.60714
 -16  12  13     2950.09     3213.12    221.37 o   0.58548
 -14  12  13      174.29        1.01    155.01 o   0.56693
 -12  12  13     1324.04     1302.37    179.32 o   0.55178
 -10  12  13     1471.90     1621.51    169.19 o   0.54034
  -8  12  13     4240.34     4175.59    215.80 o   0.53283
  -6  12  13     3804.43     3826.57    204.14 o   0.52944
  -4  12  13       65.16        3.04    273.04 o   0.53023
  -2  12  13     9304.60     9143.45    441.22 o   0.53519
   0  12  13     3968.05     3471.99    151.14 o   0.54420
   2  12  13       20.31        4.56    283.67 o   0.55707
   4  12  13      441.46       51.67    166.66 o   0.57353
   6  12  13      192.40       12.16    321.67 o   0.59330
   8  12  13     3287.80     3314.44    204.14 o   0.61604
 -15  13  13     1264.67     1134.70    165.65 o   0.60671
 -13  13  13      256.24      542.02    165.14 o   0.59070
 -11  13  13      293.14       23.30    293.30 o   0.57811
  -9  13  13     2154.01     2534.33    197.56 o   0.56916
  -7  13  13     3527.24     3711.07    218.33 o   0.56401
  -5  13  13      896.08      982.73    157.54 o   0.56278
  -3  13  13     2050.56     1953.81    190.97 o   0.56549
  -1  13  13     8132.86     8822.79    320.65 o   0.57209
   1  13  13      910.35      774.03    185.40 o   0.58244
   3  13  13        2.21        0.00    323.69 o   0.59635
   5  13  13     1038.17     1257.29    168.69 o   0.61357
 -10  14  13     1462.36     1526.78    169.70 o   0.60663
  -8  14  13     1668.02     1632.65    166.66 o   0.59995
  -6  14  13     1263.39     1155.97    153.49 o   0.59694
  -4  14  13       18.21        0.00    324.20 o   0.59764
  -2  14  13     2378.75     2508.50    173.75 o   0.60204
   0  14  13     4622.15     5346.89    151.96 o   0.61007
 -28   0  14     5101.77     4519.04    212.76 o   0.59557
 -26   0  14      768.66     1070.37    156.02 o   0.55459
 -24   0  14      169.26      187.93    127.15 o   0.51466
 -22   0  14     1102.58     1096.71    137.78 o   0.47606
 -20   0  14      433.78      355.61    114.48 o   0.43912
 -18   0  14    17962.85    16981.99    570.90 o   0.40431
 -16   0  14    21478.96    21389.08    577.99 o   0.37223
 -14   0  14       93.09      211.74    182.36 o   0.34364
 -12   0  14    18089.29    16887.26    474.65 o   0.31948
 -10   0  14    31845.45    31718.89    576.97 o   0.30081
  -8   0  14    26649.10    30195.66    513.15 o   0.28871
  -6   0  14     3286.87     3557.08     95.23 o   0.28402
  -4   0  14     3914.49     3771.35    186.41 o   0.28709
  -2   0  14    35730.91    34193.44    611.42 o   0.29770
   0   0  14    44831.80    44473.62    714.25 o   0.31507
   2   0  14      297.71       99.29    182.87 o   0.33817
   4   0  14    25450.95    23963.43    585.08 o   0.36592
   6   0  14    16478.51    17951.55    513.15 o   0.39734
   8   0  14    14986.94    15097.58    507.58 o   0.43163
  10   0  14     1353.90     1322.63    119.04 o   0.46816
  12   0  14     1413.76     1263.37    152.98 o   0.50645
  14   0  14    12752.69    12226.38    490.86 o   0.54612
  16   0  14     5711.44     5700.85    247.20 o   0.58690
 -27   1  14     5119.14     5496.20    255.81 o   0.57623
 -25   1  14      526.77      411.83    144.37 o   0.53585
 -23   1  14       42.65       28.37    246.70 o   0.49665
 -21   1  14      239.88      350.54    107.90 o   0.45895
 -19   1  14     4891.08     4721.67    172.23 o   0.42315
 -17   1  14    16329.60    16362.97    516.69 o   0.38977
 -15   1  14     8223.27     8384.11    307.48 o   0.35949
 -13   1  14    11936.03    11313.56    388.03 o   0.33314
 -11   1  14    18454.04    18134.41    459.45 o   0.31174
  -9   1  14    16104.08    15888.83    425.01 o   0.29636
  -7   1  14    10602.16    10579.55    350.03 o   0.28795
  -5   1  14        0.73        9.12     58.76 o   0.28714
  -3   1  14    46001.54    47845.29    690.95 o   0.29399
  -1   1  14    36647.26    36016.05    615.98 o   0.30798
   1   1  14    11163.88    10901.22    368.27 o   0.32821
   3   1  14      464.04      445.77     92.70 o   0.35360
   5   1  14    14718.89    14458.29    458.95 o   0.38314
   7   1  14    11629.42    12218.78    463.00 o   0.41593
   9   1  14    14459.46    14090.53    541.51 o   0.45127
  11   1  14        0.46        0.00    230.99 o   0.48861
  13   1  14     7874.11     7545.24    283.17 o   0.52752
  15   1  14     4760.35     4804.74    229.98 o   0.56768
  17   1  14     3498.58     3300.76    185.40 o   0.60884
 -28   2  14     3000.06     2869.17    188.44 o   0.60046
 -26   2  14     2291.94     2163.53    196.55 o   0.55984
 -24   2  14     1573.08     1344.92    175.78 o   0.52031
 -22   2  14      204.99      126.13    131.71 o   0.48216
 -20   2  14     2327.17     2517.11    142.34 o   0.44573
 -18   2  14     6526.54     6478.42    209.72 o   0.41148
 -16   2  14    10105.25     9900.25    339.90 o   0.38001
 -14   2  14      220.87      253.79     89.15 o   0.35205
 -12   2  14    12106.52    12305.41    387.52 o   0.32850
 -10   2  14    33012.95    33122.07    599.77 o   0.31038
  -8   2  14     4287.18     3874.19    201.61 o   0.29867
  -6   2  14     3667.66     3565.18    180.34 o   0.29413
  -4   2  14    17620.41    18158.22    422.47 o   0.29711
  -2   2  14    24672.99    24024.21    495.92 o   0.30736
   0   2  14    23963.61    23258.22    353.66 o   0.32422
   2   2  14     5606.82     5126.41    212.25 o   0.34671
   4   2  14     1826.44     1864.15    114.48 o   0.37383
   6   2  14     9027.34     8855.21    373.84 o   0.40463
   8   2  14    16363.65    16000.27    577.48 o   0.43835
  10   2  14     2128.79     2159.98    160.58 o   0.47437
  12   2  14     4960.80     4847.80    213.26 o   0.51219
  14   2  14     1182.19     1207.14    173.24 o   0.55145
  16   2  14     3732.96     4214.09    236.06 o   0.59186
 -27   3  14     1894.69     2239.00    206.68 o   0.58630
 -25   3  14     4096.82     4081.88    232.51 o   0.54665
 -23   3  14      207.30       66.36    296.34 o   0.50829
 -21   3  14     1445.09     1468.02    153.49 o   0.47152
 -19   3  14    10720.36    10543.08    463.50 o   0.43675
 -17   3  14     3265.32     3379.78    165.14 o   0.40450
 -15   3  14     3274.23     3167.53    134.75 o   0.37540
 -13   3  14       77.51        2.53     89.66 o   0.35026
 -11   3  14    27753.17    28114.70    606.86 o   0.32997
  -9   3  14    57383.71    56600.20    778.08 o   0.31548
  -7   3  14     3399.37     2882.34    101.82 o   0.30760
  -5   3  14      335.29      525.81     84.09 o   0.30684
  -3   3  14    37764.05    36469.93    641.31 o   0.31325
  -1   3  14    15205.27    13110.84    429.56 o   0.32642
   1   3  14     8519.35     9068.98    361.69 o   0.34557
   3   3  14      892.29      776.56    106.88 o   0.36977
   5   3  14     8234.41     8062.95    369.28 o   0.39811
   7   3  14    12490.95    12354.04    435.14 o   0.42976
   9   3  14     3542.36     3559.61    164.13 o   0.46405
  11   3  14     1150.53      966.01    148.93 o   0.50044
  13   3  14     2640.34     2719.73    192.49 o   0.53849
  15   3  14     5618.62     5377.16    246.70 o   0.57789
 -28   4  14       43.19       53.19    325.72 o   0.61490
 -26   4  14     2058.12     2182.27    205.16 o   0.57530
 -24   4  14     3375.72     3211.10    212.25 o   0.53691
 -22   4  14      409.92      514.67    142.34 o   0.50003
 -20   4  14     9840.12     9465.11    364.72 o   0.46500
 -18   4  14    10544.33    10487.35    416.90 o   0.43228
 -16   4  14      689.00      665.12    109.92 o   0.40243
 -14   4  14      266.63       92.70    193.00 o   0.37614
 -12   4  14     3254.73     2981.62    132.21 o   0.35421
 -10   4  14    24472.16    23541.46    551.65 o   0.33747
  -8   4  14    23452.91    23230.43    507.07 o   0.32673
  -6   4  14     5398.97     5393.87    180.34 o   0.32259
  -4   4  14    22238.84    20709.78    503.52 o   0.32530
  -2   4  14    19557.99    17651.66    463.50 o   0.33469
   0   4  14    33189.14    32512.01    449.71 o   0.35024
   2   4  14     1708.19     1853.00    116.51 o   0.37116
   4   4  14     6530.92     6540.22    239.60 o   0.39660
   6   4  14     6996.05     7411.00    286.21 o   0.42576
   8   4  14     8944.76     9466.13    356.62 o   0.45793
  10   4  14     4515.12     4439.00    195.03 o   0.49251
  12   4  14      430.44      491.37    138.80 o   0.52904
  14   4  14     5460.79     5135.53    253.28 o   0.56714
  16   4  14     8525.81     8392.72    365.23 o   0.60651
 -27   5  14      672.68      695.51    152.48 o   0.60592
 -25   5  14     3403.82     3032.28    232.01 o   0.56765
 -23   5  14      250.88       81.56    280.13 o   0.53080
 -21   5  14     3405.05     3273.91    191.48 o   0.49571
 -19   5  14    12439.32    12073.40    439.70 o   0.46276
 -17   5  14     1859.35     1673.17    140.82 o   0.43245
 -15   5  14       73.92       69.40    195.03 o   0.40537
 -13   5  14      675.91      391.57    111.44 o   0.38220
 -11   5  14     9956.16     9086.71    325.21 o   0.36370
  -9   5  14    26998.04    25939.02    580.52 o   0.35060
  -7   5  14    15486.60    15252.08    473.13 o   0.34353
  -5   5  14     1615.48     1572.37     98.27 o   0.34285
  -3   5  14    24618.65    24352.46    539.49 o   0.34860
  -1   5  14    18005.55    17036.19    475.16 o   0.36048
   1   5  14    13897.35    13657.42    452.87 o   0.37791
   3   5  14       18.70        4.05    193.00 o   0.40016
   5   5  14    11079.85    11362.19    409.30 o   0.42648
   7   5  14    12027.23    11689.93    450.84 o   0.45617
   9   5  14     2493.33     2666.04    181.86 o   0.48861
  11   5  14     2264.13     2563.20    175.27 o   0.52329
  13   5  14     1396.66     1699.01    169.70 o   0.55979
  15   5  14     4860.82     5240.89    229.98 o   0.59779
 -26   6  14     3242.69     3176.14    203.13 o   0.60017
 -24   6  14     1436.75     1695.46    177.80 o   0.56349
 -22   6  14     1397.99     1010.59    167.17 o   0.52846
 -20   6  14     5882.82     5814.83    250.75 o   0.49545
 -18   6  14     4114.61     4331.11    208.70 o   0.46488
 -16   6  14     1428.63     1420.40    133.23 o   0.43726
 -14   6  14      168.81      342.44     95.74 o   0.41319
 -12   6  14     2546.00     2752.15    147.92 o   0.39333
 -10   6  14    30094.53    28971.80    665.12 o   0.37832
  -8   6  14    26826.44    25005.42    598.76 o   0.36877
  -6   6  14      168.90        0.51    185.40 o   0.36511
  -4   6  14     7619.21     8095.87    332.30 o   0.36751
  -2   6  14    12901.33    13068.29    458.44 o   0.37585
   0   6  14    15182.32    15366.59    352.62 o   0.38976
   2   6  14     5552.23     5358.41    200.60 o   0.40866
   4   6  14     1749.74     1847.43    140.32 o   0.43190
   6   6  14    19555.17    19252.90    606.35 o   0.45882
   8   6  14     8053.81     8624.22    321.16 o   0.48882
  10   6  14      662.27      571.40    153.99 o   0.52136
  12   6  14      255.26      460.46    141.33 o   0.55599
  14   6  14     2769.23     2936.54    211.74 o   0.59236
 -25   7  14     1975.39     1832.24    177.30 o   0.59776
 -23   7  14       26.32       57.75    154.50 o   0.56289
 -21   7  14     2662.10     2778.49    197.56 o   0.52993
 -19   7  14     6520.00     6945.47    279.12 o   0.49924
 -17   7  14     1164.37     1289.20    143.86 o   0.47128
 -15   7  14     5458.75     5433.89    213.77 o   0.44656
 -13   7  14       22.84        5.57    206.17 o   0.42564
 -11   7  14    17953.03    16626.89    575.45 o   0.40911
  -9   7  14    33048.62    32889.05    711.72 o   0.39751
  -7   7  14      112.18        0.51    202.62 o   0.39128
  -5   7  14     3777.53     3538.34    150.96 o   0.39069
  -3   7  14     3472.79     3433.48    166.15 o   0.39575
  -1   7  14     9028.23     9484.87    386.51 o   0.40625
   1   7  14    12089.32    11641.30    426.02 o   0.42179
   3   7  14      172.70        8.61    118.54 o   0.44184
   5   7  14     8293.66     7953.53    343.96 o   0.46581
   7   7  14    10987.04     9622.15    417.41 o   0.49314
   9   7  14      893.51      835.32    156.53 o   0.52329
  11   7  14      628.54      123.09    305.46 o   0.55581
  13   7  14      212.22      166.66    167.17 o   0.59031
 -24   8  14       28.43        1.52    346.99 o   0.59871
 -22   8  14      170.03        0.00    352.57 o   0.56587
 -20   8  14     1127.08     1082.52    169.70 o   0.53517
 -18   8  14     2018.67     2181.76    178.82 o   0.50700
 -16   8  14     8218.36     8237.71    311.03 o   0.48181
 -14   8  14      810.36      802.39    137.78 o   0.46008
 -12   8  14     2439.41     2205.57    150.96 o   0.44232
 -10   8  14    14699.48    14149.29    531.89 o   0.42903
  -8   8  14     1213.51     1282.11    126.64 o   0.42064
  -6   8  14      127.42       12.66    110.43 o   0.41743
  -4   8  14     3041.87     2660.97    143.36 o   0.41953
  -2   8  14     1136.50     1218.79    123.60 o   0.42685
   0   8  14     9067.24     8618.33    227.69 o   0.43915
   2   8  14       27.35       12.16    239.10 o   0.45601
   4   8  14      667.15      676.26    134.24 o   0.47695
   6   8  14     7731.48     7952.52    293.30 o   0.50146
   8   8  14     3070.15     3111.30    199.08 o   0.52904
  10   8  14      289.92      314.07    153.49 o   0.55924
  12   8  14      113.32        2.03    342.94 o   0.59167
 -23   9  14      153.16      124.61    340.92 o   0.60302
 -21   9  14       75.20        1.52    164.13 o   0.57237
 -19   9  14     1990.95     2173.15    186.92 o   0.54409
 -17   9  14     4466.27     4955.19    223.90 o   0.51855
 -15   9  14     1709.17     1513.61    167.67 o   0.49619
 -13   9  14     2188.83     2272.94    167.67 o   0.47745
 -11   9  14     2633.09     2679.71    170.71 o   0.46277
  -9   9  14     2736.15     2953.76    162.61 o   0.45255
  -7   9  14       51.45        9.62    105.87 o   0.44709
  -5   9  14     1378.84     1368.22    129.17 o   0.44657
  -3   9  14      627.43      611.42    122.08 o   0.45100
  -1   9  14     7258.59     7556.39    338.38 o   0.46025
   1   9  14     2880.87     3157.40    166.66 o   0.47402
   3   9  14       11.75        1.01    229.98 o   0.49195
   5   9  14     3529.96     3706.01    196.55 o   0.51358
   7   9  14     8033.31     8831.40    323.19 o   0.53849
   9   9  14     1775.77     2236.47    176.28 o   0.56623
  11   9  14        0.28        0.51    299.88 o   0.59642
 -22  10  14       33.06      175.78    135.25 o   0.61061
 -20  10  14       30.21      111.95    171.72 o   0.58228
 -18  10  14     1150.50     1353.03    200.60 o   0.55650
 -16  10  14     6610.29     6594.42    280.13 o   0.53364
 -14  10  14      169.06        1.01    261.89 o   0.51411
 -12  10  14      243.38      306.47    141.84 o   0.49828
 -10  10  14     6794.72     6538.70    278.61 o   0.48653
  -8  10  14     1354.69     1325.17    149.94 o   0.47914
  -6  10  14       18.48        2.53    224.91 o   0.47633
  -4  10  14     2215.45     1980.66    167.17 o   0.47817
  -2  10  14     2816.03     2734.93    164.63 o   0.48461
   0  10  14     4891.77     4681.65    139.82 o   0.49547
   2  10  14      690.38      898.13    142.85 o   0.51047
   4  10  14     1079.48     1072.90    169.70 o   0.52926
   6  10  14     3700.15     3917.24    213.77 o   0.55145
   8  10  14     3242.31     3475.52    219.34 o   0.57665
  10  10  14      464.56      316.09    146.90 o   0.60448
 -19  11  14      682.57      857.61    150.96 o   0.59541
 -17  11  14     2533.94     2684.27    212.76 o   0.57217
 -15  11  14      437.58      481.23    158.55 o   0.55199
 -13  11  14      707.75      747.69    160.58 o   0.53521
 -11  11  14     1134.61      657.52    169.70 o   0.52216
  -9  11  14     1860.56     1837.30    176.79 o   0.51312
  -7  11  14      182.41        5.07    266.96 o   0.50831
  -5  11  14       40.34        2.03    130.69 o   0.50785
  -3  11  14     4206.94     4045.40    203.64 o   0.51175
  -1  11  14     2502.57     2609.30    173.75 o   0.51992
   1  11  14      538.40      448.81    152.98 o   0.53215
   3  11  14      277.70      163.62    291.27 o   0.54818
   5  11  14      916.68      967.03    165.65 o   0.56768
   7  11  14     1242.29      952.34    187.43 o   0.59031
   9  11  14     2029.35     2116.92    196.55 o   0.61572
 -18  12  14     1020.08     1065.81    180.84 o   0.61158
 -16  12  14      231.66      468.57    169.19 o   0.59086
 -14  12  14      219.02      297.35    150.96 o   0.57328
 -12  12  14      656.45       55.22    316.60 o   0.55913
 -10  12  14      597.81      586.60    159.06 o   0.54867
  -8  12  14      928.59      874.83    164.13 o   0.54213
  -6  12  14      357.68      360.17    138.29 o   0.53965
  -4  12  14      629.71      878.89    154.50 o   0.54127
  -2  12  14     2946.93     2916.78    206.68 o   0.54697
   0  12  14      588.65      809.75    110.26 o   0.55662
   2  12  14      355.27      274.05    146.90 o   0.57001
   4  12  14       16.04        0.51    313.06 o   0.58690
   6  12  14      134.29        3.04    382.96 o   0.60699
 -15  13  14       47.20       95.74    152.98 o   0.61227
 -13  13  14      369.71      448.81    142.85 o   0.59719
 -11  13  14       20.99        0.00    286.71 o   0.58552
  -9  13  14      590.76        3.04    331.29 o   0.57747
  -7  13  14      652.19      695.00    164.13 o   0.57321
  -5  13  14        9.79        2.03    283.17 o   0.57280
  -3  13  14     2879.79     2627.54    208.70 o   0.57626
  -1  13  14     2213.97     2149.34    200.09 o   0.58353
   1  13  14        0.73       45.59    322.68 o   0.59445
   3  13  14      526.40        1.01    349.53 o   0.60884
 -10  14  14      212.40      247.20    156.02 o   0.61407
  -8  14  14      818.83      711.72    153.99 o   0.60823
  -6  14  14       69.92        3.04    316.60 o   0.60602
  -4  14  14      531.20      135.25    359.15 o   0.60746
  -2  14  14     1106.43      754.78    178.31 o   0.61255
 -27   1  15      297.82      136.77    353.07 o   0.57821
 -25   1  15      160.04      207.18    133.23 o   0.53882
 -23   1  15      527.22      491.37    135.76 o   0.50078
 -21   1  15        1.54       11.65    216.30 o   0.46441
 -19   1  15      273.89      523.79    118.54 o   0.43013
 -17   1  15      137.15        1.01    215.80 o   0.39849
 -15   1  15     3721.27     3255.67    128.16 o   0.37017
 -13   1  15      269.24      202.62     89.66 o   0.34597
 -11   1  15       21.54       43.56     85.61 o   0.32683
  -9   1  15      386.97      575.96     71.93 o   0.31366
  -7   1  15     1151.75      908.27     86.62 o   0.30723
  -5   1  15        9.09      119.04     67.37 o   0.30796
  -3   1  15    13833.32    13487.72    423.99 o   0.31582
  -1   1  15      642.27       67.88    211.24 o   0.33028
   1   1  15     3916.74     3796.68    130.69 o   0.35053
   3   1  15      356.50      331.80     91.69 o   0.37564
   5   1  15     5613.96     5541.28    201.61 o   0.40470
   7   1  15     1655.44     1558.18    133.73 o   0.43692
   9   1  15      490.11      650.93    124.11 o   0.47167
  11   1  15      511.82      531.38    132.21 o   0.50841
  13   1  15        6.24        0.00    140.32 o   0.54675
  15   1  15       86.98       85.10    151.46 o   0.58638
 -28   2  15        0.11       32.93    335.34 o   0.60198
 -26   2  15      117.17      143.86    161.59 o   0.56228
 -24   2  15     1451.36     1387.98    171.22 o   0.52382
 -22   2  15       31.64        0.51    254.29 o   0.48688
 -20   2  15       63.08      133.73    241.12 o   0.45186
 -18   2  15     6931.62     6781.35    234.03 o   0.41921
 -16   2  15     3461.11     3489.20    187.43 o   0.38954
 -14   2  15     8239.22     8194.15    346.99 o   0.36358
 -12   2  15     5618.33     5757.08    253.79 o   0.34218
 -10   2  15     2032.76     2022.20    125.63 o   0.32623
  -8   2  15     4526.89     4882.75    165.14 o   0.31657
  -6   2  15      726.42      800.87     83.08 o   0.31376
  -4   2  15     1301.38     1059.73     91.69 o   0.31800
  -2   2  15    13219.87    12813.49    387.52 o   0.32900
   0   2  15     9578.35    10571.33    284.58 o   0.34613
   2   2  15     6341.49     6085.84    257.33 o   0.36853
   4   2  15      667.07      671.19    111.44 o   0.39531
   6   2  15     1585.88     1458.39    134.24 o   0.42564
   8   2  15    10131.50    10400.22    403.22 o   0.45882
  10   2  15       46.65      213.26    117.52 o   0.49427
  12   2  15     1717.18     1815.52    163.11 o   0.53155
  14   2  15     2045.23     2105.27    195.03 o   0.57028
  16   2  15        3.17        1.52    334.33 o   0.61020
 -27   3  15       18.42       63.32    177.30 o   0.58824
 -25   3  15      226.37      436.66    158.05 o   0.54957
 -23   3  15      983.84     1006.54    155.51 o   0.51232
 -21   3  15       73.44      137.28    137.28 o   0.47683
 -19   3  15     1972.79     1685.84    149.44 o   0.44352
 -17   3  15     1599.35     1524.75    131.20 o   0.41291
 -15   3  15     9530.92     9573.01    413.35 o   0.38564
 -13   3  15       13.51        1.01    149.44 o   0.36249
 -11   3  15     2642.65     2850.42    134.75 o   0.34426
  -9   3  15      195.76      218.83    160.58 o   0.33178
  -7   3  15     7895.16     7549.80    285.70 o   0.32571
  -5   3  15       12.22       21.78     82.06 o   0.32640
  -3   3  15    16736.18    15629.97    443.24 o   0.33382
  -1   3  15     3214.23     3242.00    123.09 o   0.34753
   1   3  15     2595.59     2597.14    129.68 o   0.36683
   3   3  15     1528.42     1693.94    114.99 o   0.39090
   5   3  15     1923.79     1759.29    136.27 o   0.41890
   7   3  15     4159.51     3924.34    173.75 o   0.45011
   9   3  15     3443.60     3865.57    185.91 o   0.48391
  11   3  15      606.87      599.77    139.81 o   0.51979
  13   3  15     2199.90     2203.54    192.49 o   0.55735
  15   3  15      827.41      648.40    155.51 o   0.59627
 -26   4  15        8.20        4.05    304.95 o   0.57767
 -24   4  15       44.77        4.05    294.31 o   0.54031
 -22   4  15      327.33       67.88    304.95 o   0.50458
 -20   4  15      142.90      386.00    133.73 o   0.47087
 -18   4  15     4265.60     3481.09    180.84 o   0.43964
 -16   4  15      739.65      216.30    199.59 o   0.41145
 -14   4  15     3546.56     3552.01    135.76 o   0.38696
 -12   4  15      120.51       89.66    176.79 o   0.36693
 -10   4  15       18.78       29.38     91.69 o   0.35210
  -8   4  15     8180.31     7511.30    326.23 o   0.34316
  -6   4  15       38.53        4.05    155.01 o   0.34058
  -4   4  15     5304.31     4601.10    226.43 o   0.34448
  -2   4  15     6982.19     6459.68    317.11 o   0.35467
   0   4  15       91.34      104.91     83.21 o   0.37061
   2   4  15      177.95        9.12    191.99 o   0.39162
   4   4  15      118.18        3.55    210.73 o   0.41692
   6   4  15       58.57      114.48    196.04 o   0.44578
   8   4  15     4969.81     4677.59    207.18 o   0.47756
  10   4  15      625.35      857.61    139.30 o   0.51172
  12   4  15     1724.22     1446.23    164.63 o   0.54780
  14   4  15     2225.01     2187.84    209.72 o   0.58546
 -27   5  15      233.73      223.39    374.86 o   0.60780
 -25   5  15      417.61        3.04    327.75 o   0.57046
 -23   5  15        2.86        6.08    269.49 o   0.53467
 -21   5  15      302.95       26.34    282.66 o   0.50076
 -19   5  15      702.77      905.23    140.82 o   0.46915
 -17   5  15     2957.24     3246.56    158.55 o   0.44033
 -15   5  15     1288.03     1171.17    126.13 o   0.41487
 -13   5  15     2739.24     2797.24    139.30 o   0.39343
 -11   5  15     2094.87     2187.33    127.65 o   0.37671
  -9   5  15     5353.34     5392.35    221.87 o   0.36534
  -7   5  15      397.65      336.36     94.73 o   0.35983
  -5   5  15      307.46      285.19     91.69 o   0.36046
  -3   5  15     2522.26     2572.83    128.16 o   0.36719
  -1   5  15     4255.15     3847.85    144.37 o   0.37970
   1   5  15       45.23       56.23    180.84 o   0.39745
   3   5  15      150.44        4.56    212.76 o   0.41976
   5   5  15     1585.83     1514.62    136.77 o   0.44595
   7   5  15     3329.58     3275.43    182.36 o   0.47539
   9   5  15      909.16     1057.70    137.78 o   0.50751
  11   5  15      594.92      671.70    146.40 o   0.54182
  13   5  15      280.81      120.56    293.30 o   0.57795
  15   5  15     1368.57     1110.89    174.26 o   0.61558
 -26   6  15      974.12      976.15    167.17 o   0.60245
 -24   6  15        1.65        3.04    158.55 o   0.56672
 -22   6  15      804.57      838.87    161.59 o   0.53277
 -20   6  15      455.13      338.38    153.99 o   0.50096
 -18   6  15      424.68      461.98    124.11 o   0.47173
 -16   6  15     2768.61     2714.16    146.90 o   0.44557
 -14   6  15       43.88       14.69    207.69 o   0.42306
 -12   6  15     9153.72     8888.14    363.71 o   0.40482
 -10   6  15    17079.69    16843.70    504.03 o   0.39143
  -8   6  15      330.44      161.09    215.29 o   0.38341
  -6   6  15     3637.03     3891.41    140.32 o   0.38110
  -4   6  15       96.13        7.60     88.65 o   0.38459
  -2   6  15     2051.10     2284.09    124.11 o   0.39374
   0   6  15     6894.56     6861.55    191.40 o   0.40816
   2   6  15     1762.64     1810.45    128.16 o   0.42733
   4   6  15      913.24     1104.31    126.13 o   0.45062
   6   6  15     6516.34     6397.88    250.75 o   0.47745
   8   6  15      602.84      479.21    145.38 o   0.50725
  10   6  15      379.93      274.05    156.53 o   0.53953
  12   6  15      300.84      458.95    148.93 o   0.57387
  14   6  15      138.72       88.65    334.33 o   0.60993
 -25   7  15      658.94      622.06    156.53 o   0.60043
 -23   7  15     1315.06     1490.81    187.43 o   0.56654
 -21   7  15      557.52      423.49    165.14 o   0.53466
 -19   7  15      681.07      718.81    156.02 o   0.50517
 -17   7  15       10.67        3.04    221.37 o   0.47852
 -15   7  15     5266.96     5418.19    260.37 o   0.45520
 -13   7  15     2807.45     2642.73    160.07 o   0.43576
 -11   7  15    18389.27    18125.80    589.13 o   0.42072
  -9   7  15      235.97      164.13    112.96 o   0.41057
  -7   7  15     2655.96     2530.28    139.81 o   0.40568
  -5   7  15      847.88      840.89    109.92 o   0.40623
  -3   7  15      420.80      278.10    114.48 o   0.41222
  -1   7  15     3055.96     2669.58    158.05 o   0.42340
   1   7  15    10747.41    10722.40    441.22 o   0.43938
   3   7  15      102.79      129.17    120.56 o   0.45966
   5   7  15     7803.28     7682.52    330.28 o   0.48370
   7   7  15     2897.41     2563.20    197.05 o   0.51097
   9   7  15       10.28        0.00    281.65 o   0.54098
  11   7  15      409.51      485.29    157.54 o   0.57329
  13   7  15       36.67        0.00    315.59 o   0.60756
 -24   8  15       21.69        0.00    339.90 o   0.60176
 -22   8  15     1772.98     1768.41    190.97 o   0.56990
 -20   8  15      167.64       10.13    304.95 o   0.54028
 -18   8  15      515.88      559.75    149.44 o   0.51329
 -16   8  15     2073.71     1910.75    174.26 o   0.48936
 -14   8  15      613.02      601.29    126.13 o   0.46896
 -12   8  15     8729.74     8314.71    323.69 o   0.45257
 -10   8  15    12318.91    12441.67    466.54 o   0.44064
  -8   8  15      191.12        7.09    228.97 o   0.43353
  -6   8  15     2968.65     2647.29    153.49 o   0.43148
  -4   8  15       35.64        3.55    116.00 o   0.43457
  -2   8  15      244.50      222.38    118.54 o   0.44269
   0   8  15     5915.42     5666.99    146.38 o   0.45556
   2   8  15     2052.05     2106.28    155.01 o   0.47281
   4   8  15     4295.14     4038.82    207.18 o   0.49397
   6   8  15     7470.59     7238.27    291.78 o   0.51856
   8   8  15      140.74      149.94    282.66 o   0.54612
  10   8  15       74.35      129.17    308.50 o   0.57623
  12   8  15      108.22        1.01    311.54 o   0.60850
 -23   9  15       37.82      149.44    339.40 o   0.60643
 -21   9  15     1503.63     1441.17    200.09 o   0.57676
 -19   9  15     2599.08     2811.93    207.18 o   0.54953
 -17   9  15     1022.59      805.43    168.18 o   0.52514
 -15   9  15       58.41      169.70    258.35 o   0.50398
 -13   9  15      417.78      311.03    136.77 o   0.48649
 -11   9  15     7198.76     6529.58    256.83 o   0.47307
  -9   9  15     5478.19     5086.90    189.45 o   0.46406
  -7   9  15      827.70      902.19    119.04 o   0.45974
  -5   9  15      270.23        0.51    242.64 o   0.46024
  -3   9  15     6216.48     6126.87    211.24 o   0.46553
  -1   9  15     3641.40     3429.43    182.36 o   0.47545
   1   9  15     6683.28     6498.18    251.25 o   0.48974
   3   9  15      117.94       86.62    129.68 o   0.50801
   5   9  15     5739.00     5959.20    240.62 o   0.52986
   7   9  15     1162.03     1167.63    174.76 o   0.55487
   9   9  15     1026.78      919.41    175.27 o   0.58262
  11   9  15      276.21      150.96    333.82 o   0.61275
 -22  10  15      500.94      110.43    364.72 o   0.61435
 -20  10  15     4359.63     4525.63    258.85 o   0.58698
 -18  10  15     1761.46     1779.05    195.53 o   0.56223
 -16  10  15      110.78        3.04    302.42 o   0.54047
 -14  10  15       31.01       62.31    131.71 o   0.52207
 -12  10  15     2277.23     2162.01    176.28 o   0.50740
 -10  10  15     3798.32     3469.44    196.55 o   0.49679
  -8  10  15      612.96      613.45    142.85 o   0.49049
  -6  10  15      794.58      665.62    143.36 o   0.48869
  -4  10  15     2847.06     2719.23    165.14 o   0.49142
  -2  10  15     5667.46     5172.00    226.94 o   0.49861
   0  10  15     3339.24     3174.53    127.69 o   0.51008
   2  10  15      183.59        6.08    143.86 o   0.52554
   4  10  15     2399.34     2404.14    188.44 o   0.54465
   6  10  15     2236.17     2351.46    202.62 o   0.56705
   8  10  15     1612.61     1753.21    199.08 o   0.59236
 -19  11  15     3790.38     3967.39    205.16 o   0.60040
 -17  11  15     1234.16     1351.51    186.41 o   0.57815
 -15  11  15       62.85        0.51    267.97 o   0.55901
 -13  11  15      813.00     1117.48    167.67 o   0.54329
 -11  11  15     4220.80     4258.67    214.28 o   0.53130
  -9  11  15     1379.93     1302.88    169.70 o   0.52330
  -7  11  15     1315.68     1463.96    160.07 o   0.51947
  -5  11  15      589.52      525.81    147.41 o   0.51991
  -3  11  15     7752.74     7671.88    313.06 o   0.52460
  -1  11  15     3313.24     3435.50    203.64 o   0.53343
   1  11  15      108.15        1.52    261.89 o   0.54620
   3  11  15     1501.88     1802.85    168.69 o   0.56264
   5  11  15      951.37      769.97    181.35 o   0.58245
   7  11  15     1468.67     1711.17    160.58 o   0.60528
 -16  12  15      290.58      220.35    143.36 o   0.59703
 -14  12  15      772.00      837.85    164.63 o   0.58043
 -12  12  15      935.09      912.82    178.82 o   0.56727
 -10  12  15      684.87      664.10    155.51 o   0.55780
  -8  12  15     1673.11     1798.80    174.76 o   0.55220
  -6  12  15      782.03      654.48    156.02 o   0.55059
  -4  12  15     4986.65     5164.40    258.35 o   0.55302
  -2  12  15    11076.07    11324.19    454.89 o   0.55942
   0  12  15       58.03        3.04    209.71 o   0.56966
   2  12  15      294.33        5.07    301.40 o   0.58354
   4  12  15      205.03        9.12    307.48 o   0.60082
 -13  13  15      501.83      618.51    143.86 o   0.60444
 -11  13  15      780.15      741.10    180.84 o   0.59369
  -9  13  15     1095.63     1036.43    181.86 o   0.58654
  -7  13  15     1054.45     1228.41    178.82 o   0.58313
  -5  13  15      201.24      283.17    153.99 o   0.58351
  -3  13  15     8074.00     8208.33    306.98 o   0.58770
  -1  13  15     1690.03     1790.70    164.63 o   0.59559
   1  13  15      196.72       73.96    145.38 o   0.60706
  -6  14  15       58.90       59.77    355.10 o   0.61578
 -28   0  16     2574.00     2545.98    181.86 o   0.59947
 -26   0  16      801.62      484.78    162.10 o   0.56041
 -24   0  16      118.28      117.52    131.20 o   0.52269
 -22   0  16      470.86       56.73    259.36 o   0.48662
 -20   0  16     7457.13     8222.01    233.02 o   0.45259
 -18   0  16    13994.51    13237.99    482.75 o   0.42109
 -16   0  16      842.46      724.38    106.38 o   0.39273
 -14   0  16     2450.58     2522.17    112.96 o   0.36825
 -12   0  16    13304.30    13100.20    404.74 o   0.34846
 -10   0  16    22360.74    22587.60    562.28 o   0.33419
  -8   0  16      553.59      504.03     99.29 o   0.32618
  -6   0  16      964.87     1078.47     81.56 o   0.32487
  -4   0  16    55814.73    55111.42    763.90 o   0.33036
  -2   0  16    13191.11    13592.58    410.82 o   0.34231
   0   0  16     1537.55     1471.56    120.56 o   0.36008
   2   0  16      151.12      110.94     96.25 o   0.38287
   4   0  16     4488.76     4084.41    158.55 o   0.40983
   6   0  16    40055.11    37780.41    850.01 o   0.44021
   8   0  16    10747.39    10412.38    464.01 o   0.47333
  10   0  16      607.85      372.32    140.32 o   0.50868
  12   0  16     6655.63     6448.54    235.04 o   0.54581
  14   0  16     5674.45     5104.12    236.56 o   0.58439
 -27   1  16     1601.01     1654.94    189.96 o   0.58105
 -25   1  16      168.58       75.48    141.33 o   0.54272
 -23   1  16       32.47       17.73    255.81 o   0.50587
 -21   1  16     2988.62     3015.56    176.79 o   0.47087
 -19   1  16    16193.64    16456.18    571.91 o   0.43816
 -17   1  16      251.70      313.06    102.83 o   0.40827
 -15   1  16     3623.96     3583.93    169.19 o   0.38188
 -13   1  16     9511.60     9360.76    384.48 o   0.35976
 -11   1  16    26809.39    26841.71    587.61 o   0.34273
  -9   1  16    10497.53    10689.98    356.11 o   0.33158
  -7   1  16       44.65       11.65    155.01 o   0.32691
  -5   1  16    16515.78    16727.69    463.50 o   0.32901
  -3   1  16    25670.42    24275.47    555.70 o   0.33773
  -1   1  16     3651.72     3515.03    137.28 o   0.35260
   1   1  16      789.55      759.84     97.77 o   0.37287
   3   1  16     1778.99     1758.28    119.04 o   0.39772
   5   1  16    21980.39    21725.43    624.59 o   0.42636
   7   1  16    24214.41    24157.44    672.71 o   0.45806
   9   1  16     1063.10     1123.05    136.77 o   0.49225
  11   1  16     5451.60     5475.43    219.85 o   0.52843
  13   1  16     5958.81     5820.40    249.74 o   0.56623
  15   1  16     3719.33     3676.12    188.95 o   0.60534
 -28   2  16     2677.27     2762.79    191.48 o   0.60432
 -26   2  16     1147.00     1574.39    181.35 o   0.56561
 -24   2  16        0.44       47.62    141.33 o   0.52826
 -22   2  16     2124.80     2149.34    175.78 o   0.49259
 -20   2  16     6912.09     6525.03    317.11 o   0.45900
 -18   2  16    13607.64    13773.93    536.45 o   0.42798
 -16   2  16     1972.26     2165.05    138.80 o   0.40011
 -14   2  16     6151.93     6153.21    311.54 o   0.37611
 -12   2  16    23719.92    25688.78    613.45 o   0.35675
 -10   2  16    20208.71    20008.70    499.47 o   0.34283
  -8   2  16        3.97       11.65    159.06 o   0.33502
  -6   2  16      103.40       77.50     80.04 o   0.33375
  -4   2  16    30832.81    29616.66    623.58 o   0.33909
  -2   2  16    10674.32    10295.87    401.20 o   0.35075
   0   2  16      528.77      699.20     64.11 o   0.36811
   2   2  16     1509.96     1566.80    110.43 o   0.39043
   4   2  16    13241.21    13405.15    485.79 o   0.41691
   6   2  16    20129.30    20267.55    591.66 o   0.44680
   8   2  16     2369.58     2458.85    164.63 o   0.47947
  10   2  16     1425.46     1230.44    158.55 o   0.51440
  12   2  16     3634.86     3562.14    208.20 o   0.55114
  14   2  16     4253.72     3923.32    247.20 o   0.58937
 -27   3  16     2288.65     2283.58    223.90 o   0.59103
 -25   3  16      818.80      684.37    173.24 o   0.55339
 -23   3  16      153.05       12.66    149.94 o   0.51731
 -21   3  16     9514.67     9318.21    369.79 o   0.48314
 -19   3  16     5010.85     5276.35    190.97 o   0.45131
 -17   3  16     9386.22     8671.33    395.62 o   0.42235
 -15   3  16     2553.48     2680.73    130.19 o   0.39690
 -13   3  16    10444.17    10488.87    366.24 o   0.37566
 -11   3  16    31298.76    32018.77    655.49 o   0.35939
  -9   3  16     3187.48     2906.15    142.34 o   0.34877
  -7   3  16       83.86      147.92     82.06 o   0.34434
  -5   3  16     9775.26     9965.09    311.03 o   0.34633
  -3   3  16    24561.85    23323.13    544.05 o   0.35463
  -1   3  16    16965.38    16651.20    493.90 o   0.36881
   1   3  16     1655.76     1458.39    107.90 o   0.38824
   3   3  16     4359.45     4331.61    153.99 o   0.41216
   5   3  16    11913.48    12223.34    469.08 o   0.43986
   7   3  16     6043.11     6021.50    249.23 o   0.47066
   9   3  16     4381.21     4144.69    198.57 o   0.50399
  11   3  16      711.79      921.94    150.96 o   0.53938
  13   3  16     4262.21     4096.06    235.04 o   0.57646
  15   3  16     6458.50     6866.96    273.54 o   0.61493
 -26   4  16     3038.20     3604.70    229.98 o   0.58091
 -24   4  16      119.48      136.27    145.89 o   0.54461
 -22   4  16     3345.58     3331.66    200.60 o   0.51009
 -20   4  16    10506.07    11549.11    402.21 o   0.47773
 -18   4  16     5826.29     5722.13    215.80 o   0.44801
 -16   4  16      214.21      389.55    105.36 o   0.42147
 -14   4  16     5047.45     4889.34    184.90 o   0.39875
 -12   4  16    11796.51    11525.30    411.33 o   0.38055
 -10   4  16     9133.02     8836.47    367.26 o   0.36753
  -8   4  16     2674.23     2050.56    129.17 o   0.36026
  -6   4  16       10.57       11.14    166.66 o   0.35908
  -4   4  16    18852.66    18088.82    494.91 o   0.36405
  -2   4  16    29399.10    28055.43    613.45 o   0.37493
   0   4  16     4573.03     4322.13    112.77 o   0.39122
   2   4  16     1802.05     1866.17    128.16 o   0.41229
   4   4  16     4153.44     4207.00    177.30 o   0.43744
   6   4  16     2311.54     2315.50    150.96 o   0.46602
   8   4  16     5467.94     5436.42    203.13 o   0.49743
  10   4  16     3574.73     3531.24    192.49 o   0.53118
  12   4  16     2814.60     2637.67    189.45 o   0.56684
  14   4  16     9895.46    10078.56    363.71 o   0.60407
 -27   5  16     2906.60     3318.99    198.07 o   0.61050
 -25   5  16      745.75      975.13    180.34 o   0.57414
 -23   5  16      619.27      519.73    164.63 o   0.53945
 -21   5  16     6642.47     6643.06    328.25 o   0.50677
 -19   5  16     6194.04     6238.82    282.16 o   0.47652
 -17   5  16     1944.10     2129.08    150.45 o   0.44919
 -15   5  16     1375.12     1101.27    137.28 o   0.42535
 -13   5  16     7734.63     7557.40    337.88 o   0.40561
 -11   5  16     2992.10     3244.53    140.32 o   0.39058
  -9   5  16    10841.64    11199.08    375.87 o   0.38084
  -7   5  16      554.96      610.91     89.66 o   0.37678
  -5   5  16     5590.92     5787.47    255.81 o   0.37860
  -3   5  16     8877.70     9328.85    382.96 o   0.38620
  -1   5  16    19901.57    17766.14    516.69 o   0.39927
   1   5  16      329.33      552.15    100.81 o   0.41728
   3   5  16     6982.89     6490.58    311.54 o   0.43963
   5   5  16     4503.17     4170.02    181.86 o   0.46569
   7   5  16     1502.88     1457.89    154.50 o   0.49489
   9   5  16     4074.67     4083.90    200.09 o   0.52669
  11   5  16      324.67      209.21    148.93 o   0.56065
  13   5  16     4843.98     5042.82    206.17 o   0.59641
 -26   6  16     1596.12     1354.55    172.23 o   0.60556
 -24   6  16        0.38       11.14    305.46 o   0.57083
 -22   6  16     3648.94     3567.72    211.74 o   0.53799
 -20   6  16     4551.86     5098.04    215.80 o   0.50742
 -18   6  16     4406.55     4577.80    207.69 o   0.47953
 -16   6  16     2772.59     2929.45    166.66 o   0.45484
 -14   6  16     3752.29     3529.72    157.54 o   0.43388
 -12   6  16     7881.80     8034.58    281.14 o   0.41721
 -10   6  16     9509.44     9590.74    391.57 o   0.40537
  -8   6  16     1123.88     1164.59    112.46 o   0.39878
  -6   6  16      224.82      240.11     96.75 o   0.39772
  -4   6  16     2756.94     2843.33    134.24 o   0.40221
  -2   6  16    10534.61     9849.59    389.55 o   0.41208
   0   6  16    11236.47    11350.18    321.66 o   0.42696
   2   6  16     1076.63     1370.76    122.08 o   0.44635
   4   6  16     8069.14     8120.19    305.96 o   0.46968
   6   6  16     3655.44     3390.93    185.91 o   0.49641
   8   6  16     3016.35     3086.48    189.96 o   0.52601
  10   6  16     1834.61     1893.02    186.41 o   0.55803
  12   6  16     1708.38     1911.77    184.90 o   0.59207
 -25   7  16      232.68       14.69    360.17 o   0.60392
 -23   7  16      703.91      809.49    176.79 o   0.57105
 -21   7  16     2573.68     2746.58    200.60 o   0.54028
 -19   7  16     1778.37     2101.22    173.24 o   0.51202
 -17   7  16     6947.45     6858.85    246.19 o   0.48669
 -15   7  16      442.95      629.15    127.15 o   0.46478
 -13   7  16    13107.04    11859.12    471.10 o   0.44678
 -11   7  16    10441.92     9799.44    427.54 o   0.43318
  -9   7  16     1921.07     1990.79    141.33 o   0.42442
  -7   7  16      545.40      488.83    108.40 o   0.42078
  -5   7  16     2314.91     2154.41    143.36 o   0.42241
  -3   7  16     2656.46     2457.33    143.86 o   0.42924
  -1   7  16    14879.69    13146.30    522.77 o   0.44103
   1   7  16      390.75      129.68    123.60 o   0.45740
   3   7  16     3445.36     3787.06    194.01 o   0.47788
   5   7  16     3965.60     3658.39    204.65 o   0.50196
   7   7  16     2361.99     2265.35    188.95 o   0.52916
   9   7  16     1016.74     1323.14    167.17 o   0.55901
  11   7  16      209.28      359.66    157.54 o   0.59112
 -24   8  16       67.90        1.52    334.84 o   0.60563
 -22   8  16      439.25      690.44    176.28 o   0.57478
 -20   8  16     2031.22     2060.19    191.48 o   0.54627
 -18   8  16     1527.79     1202.58    174.76 o   0.52048
 -16   8  16     2333.69     2063.23    178.31 o   0.49782
 -14   8  16     1711.62     1768.91    170.71 o   0.47874
 -12   8  16     8403.02     7944.92    354.09 o   0.46369
 -10   8  16     2157.05     2250.66    158.05 o   0.45306
  -8   8  16        1.30        3.04    224.91 o   0.44718
  -6   8  16     3769.14     3607.23    178.82 o   0.44623
  -4   8  16     7269.71     6452.08    302.92 o   0.45024
  -2   8  16     2296.01     2283.58    151.46 o   0.45908
   0   8  16     1930.59     2039.96    104.69 o   0.47248
   2   8  16     1747.43     1681.28    161.59 o   0.49007
   4   8  16     1822.15     2019.16    172.23 o   0.51141
   6   8  16     6318.25     6484.50    247.71 o   0.53606
   8   8  16     3189.56     3000.37    205.16 o   0.56358
  10   8  16       95.29        0.51    295.33 o   0.59358
 -23   9  16      234.88      455.40    142.85 o   0.61064
 -21   9  16     1394.49     1681.79    198.07 o   0.58198
 -19   9  16     1623.72     1629.61    190.97 o   0.55584
 -17   9  16     1299.07     1217.27    182.36 o   0.53260
 -15   9  16      880.78      879.90    138.80 o   0.51265
 -13   9  16     2009.20     2459.86    172.74 o   0.49639
 -11   9  16      403.15      293.30    140.82 o   0.48419
  -9   9  16     1258.18     1017.18    146.90 o   0.47636
  -7   9  16        4.09        4.05    117.52 o   0.47312
  -5   9  16     5640.96     5590.93    198.57 o   0.47457
  -3   9  16     1716.62     1720.28    149.94 o   0.48066
  -1   9  16     2339.57     2214.18    159.06 o   0.49122
   1   9  16      361.81      479.21    133.23 o   0.50597
   3   9  16       94.78       40.52    143.36 o   0.52455
   5   9  16     6451.78     6503.24    249.23 o   0.54658
   7   9  16     6365.83     6468.29    259.87 o   0.57166
   9   9  16      770.90      775.55    141.33 o   0.59940
 -20  10  16      754.41      910.29    189.96 o   0.59250
 -18  10  16     1974.64     2051.07    206.68 o   0.56880
 -16  10  16       63.56        0.00    296.85 o   0.54814
 -14  10  16      817.91      779.09    164.63 o   0.53088
 -12  10  16     1437.14     1413.81    158.55 o   0.51734
 -10  10  16     4573.71     4666.45    204.14 o   0.50784
  -8  10  16      144.04       37.99    261.39 o   0.50260
  -6  10  16       53.71        1.01    244.16 o   0.50176
  -4  10  16     6570.73     6279.85    254.29 o   0.50533
  -2  10  16      338.83      587.11    129.68 o   0.51322
   0  10  16     1628.76     1450.78    113.22 o   0.52524
   2  10  16      120.79        2.53    264.43 o   0.54112
   4  10  16      922.57     1146.35    163.11 o   0.56052
   6  10  16     3549.58     3776.42    228.46 o   0.58310
   8  10  16     2520.98     2413.26    185.40 o   0.60849
 -19  11  16     1751.74     2180.24    181.35 o   0.60617
 -17  11  16      413.05      243.66    175.78 o   0.58493
 -15  11  16      447.84      271.52    168.69 o   0.56683
 -13  11  16      787.14     1124.57    166.66 o   0.55217
 -11  11  16      772.08      799.35    167.67 o   0.54123
  -9  11  16      889.28     1328.71    170.71 o   0.53424
  -7  11  16       61.73       14.18    132.21 o   0.53135
  -5  11  16     2443.11     2194.93    192.49 o   0.53264
  -3  11  16     3446.23     3527.19    204.14 o   0.53807
  -1  11  16      102.70       19.25    260.88 o   0.54753
   1  11  16       37.01        7.60    273.54 o   0.56080
   3  11  16      193.95      225.93    150.45 o   0.57762
   5  11  16     1156.93     1353.03    152.98 o   0.59770
 -16  12  16      130.33      191.99    132.21 o   0.60398
 -14  12  16      459.78      561.78    164.63 o   0.58836
 -12  12  16      373.74      409.30    149.44 o   0.57618
 -10  12  16      268.67      158.05    157.54 o   0.56766
  -8  12  16      421.21      175.27    285.70 o   0.56298
  -6  12  16       10.92        1.01    267.46 o   0.56222
  -4  12  16     3475.45     3474.51    219.85 o   0.56541
  -2  12  16     1293.98     1398.62    183.88 o   0.57248
   0  12  16       15.48        8.98    106.34 o   0.58328
   2  12  16       39.58       16.21    289.75 o   0.59762
   4  12  16      124.11      157.03    146.90 o   0.61524
 -13  13  16      131.81        7.60    356.11 o   0.61243
 -11  13  16      318.19        3.04    353.58 o   0.60259
  -9  13  16      140.12      150.45    133.73 o   0.59632
  -7  13  16      669.69      686.90    164.63 o   0.59373
  -5  13  16      547.25      685.38    147.92 o   0.59489
  -3  13  16     3848.31     3704.49    198.57 o   0.59976
  -1  13  16     1104.08     1221.32    167.17 o   0.60825
 -27   1  17      250.38        2.53    315.08 o   0.58474
 -25   1  17      719.45      776.05    156.53 o   0.54751
 -23   1  17       16.20        1.52    240.11 o   0.51191
 -21   1  17      578.05      606.35    131.71 o   0.47831
 -19   1  17      747.80      916.37    123.09 o   0.44717
 -17   1  17      324.73      449.32    114.48 o   0.41903
 -15   1  17     2309.04     2316.51    135.76 o   0.39453
 -13   1  17       18.86        1.52     97.26 o   0.37438
 -11   1  17      372.65      164.13    200.09 o   0.35933
  -9   1  17     1640.19     1692.93    109.42 o   0.35003
  -7   1  17      152.90       98.78     87.13 o   0.34694
  -5   1  17     2178.62     2096.66    108.40 o   0.35023
  -3   1  17     3845.48     3779.97    132.21 o   0.35972
  -1   1  17     4157.91     3836.19    179.83 o   0.37494
   1   1  17     2090.28     2231.91    123.60 o   0.39523
   3   1  17     1009.97      953.35    118.03 o   0.41985
   5   1  17      696.15      567.35    133.23 o   0.44810
   7   1  17      130.03      254.80    123.60 o   0.47932
   9   1  17       48.57       14.69    246.70 o   0.51299
  11   1  17      268.57      264.93    140.82 o   0.54864
  13   1  17      192.00        7.09    324.20 o   0.58592
 -28   2  17      678.14      646.88    151.97 o   0.60750
 -26   2  17       74.67      221.87    154.50 o   0.56980
 -24   2  17     1630.45     1590.10    181.35 o   0.53361
 -22   2  17      986.76      944.74    166.15 o   0.49925
 -20   2  17     2305.71     2555.61    167.17 o   0.46712
 -18   2  17       55.80      145.38    241.12 o   0.43773
 -16   2  17     4344.54     4614.27    170.71 o   0.41164
 -14   2  17       29.03      101.31     97.77 o   0.38954
 -12   2  17      476.66      702.60    105.87 o   0.37212
 -10   2  17        0.47       27.86     94.73 o   0.36007
  -8   2  17     4959.53     4844.76    210.22 o   0.35394
  -6   2  17      765.59      661.06     99.79 o   0.35404
  -4   2  17    21286.84    20578.07    572.42 o   0.36036
  -2   2  17       35.45       32.93    157.54 o   0.37258
   0   2  17      484.99      512.38     66.09 o   0.39016
   2   2  17       87.93      165.14     91.69 o   0.41240
   4   2  17     1490.18     1702.05    146.40 o   0.43859
   6   2  17     1446.57     1517.66    153.49 o   0.46808
   8   2  17     1984.15     2010.54    162.61 o   0.50029
  10   2  17      279.82      369.79    143.86 o   0.53471
  12   2  17      677.85      827.72    161.09 o   0.57095
  14   2  17       15.59        0.00    133.73 o   0.60869
 -27   3  17      156.40        0.00    372.32 o   0.59466
 -25   3  17      574.57      301.40    163.11 o   0.55809
 -23   3  17      291.28      129.17    147.92 o   0.52321
 -21   3  17     2741.30     3204.00    184.39 o   0.49039
 -19   3  17      829.36      919.41    133.73 o   0.46006
 -17   3  17     2579.49     2767.85    143.86 o   0.43276
 -15   3  17     4962.94     4758.14    171.22 o   0.40908
 -13   3  17      879.23      693.99    118.03 o   0.38969
 -11   3  17      374.69      253.79    113.47 o   0.37526
  -9   3  17     2852.45     2439.60    133.73 o   0.36636
  -7   3  17     4075.26     4464.84    159.57 o   0.36341
  -5   3  17    11897.66    10965.04    430.58 o   0.36655
  -3   3  17     3240.35     3063.18    145.89 o   0.37563
  -1   3  17      321.23      207.69     98.78 o   0.39022
   1   3  17      119.34        0.51    203.13 o   0.40976
   3   3  17      370.28      431.08    107.90 o   0.43356
   5   3  17      355.02      363.20    118.54 o   0.46096
   7   3  17      861.74      844.44    136.27 o   0.49137
   9   3  17      194.89      126.64    239.10 o   0.52427
  11   3  17      503.84      622.56    153.49 o   0.55920
  13   3  17      571.48      470.60    148.93 o   0.59582
 -26   4  17       46.32        2.53    320.15 o   0.58500
 -24   4  17      130.44        4.05    286.21 o   0.54980
 -22   4  17      466.05      763.39    156.02 o   0.51652
 -20   4  17     1398.39     1393.55    156.02 o   0.48554
 -18   4  17        0.56        1.01    234.54 o   0.45733
 -16   4  17     2918.79     2611.33    171.72 o   0.43243
 -14   4  17      209.85       34.95    199.59 o   0.41144
 -12   4  17     1261.00     1542.48    116.00 o   0.39499
 -10   4  17      800.02       83.08    205.66 o   0.38366
  -8   4  17     6939.67     7656.18    285.19 o   0.37792
  -6   4  17     4782.98     4726.22    172.74 o   0.37801
  -4   4  17     2704.60     2475.57    124.61 o   0.38393
  -2   4  17       10.78        3.55     98.78 o   0.39543
   0   4  17       30.74       13.95     66.80 o   0.41203
   2   4  17      503.94      322.17    110.43 o   0.43315
   4   4  17      867.87      803.91    120.06 o   0.45816
   6   4  17     1016.75     1042.00    140.82 o   0.48647
   8   4  17     1275.72     1077.96    152.98 o   0.51752
  10   4  17      358.65      277.60    139.30 o   0.55087
  12   4  17      608.65      518.21    171.22 o   0.58612
 -27   5  17       74.12       79.53    164.63 o   0.61401
 -25   5  17       67.56       13.68    331.80 o   0.57867
 -23   5  17      330.65      426.02    150.96 o   0.54511
 -21   5  17     1051.97     1043.01    174.26 o   0.51369
 -19   5  17      633.22      627.12    152.48 o   0.48482
 -17   5  17        1.69        0.51    250.75 o   0.45900
 -15   5  17       28.92       28.37    208.20 o   0.43674
 -13   5  17      237.01      155.51    110.43 o   0.41864
 -11   5  17     6771.47     6614.69    267.46 o   0.40523
  -9   5  17      822.48      672.21    112.96 o   0.39701
  -7   5  17       17.96       12.66     92.70 o   0.39429
  -5   5  17     4141.22     4274.37    154.50 o   0.39718
  -3   5  17      216.13        5.57    225.93 o   0.40557
  -1   5  17      406.64      434.12    116.00 o   0.41913
   1   5  17     1332.12     1261.85    129.17 o   0.43737
   3   5  17     2234.80     2143.77    155.01 o   0.45975
   5   5  17     4126.20     4252.59    191.48 o   0.48568
   7   5  17      517.76      598.76    145.38 o   0.51463
   9   5  17      253.58      239.10    140.82 o   0.54612
  11   5  17      588.41      504.03    155.01 o   0.57974
  13   5  17      686.37      636.75    162.61 o   0.61514
 -26   6  17      178.42       40.52    381.44 o   0.60948
 -24   6  17      588.27      510.11    170.71 o   0.57579
 -22   6  17      650.90      482.75    163.62 o   0.54409
 -20   6  17        6.79        0.51    292.29 o   0.51478
 -18   6  17      780.73      793.28    152.98 o   0.48826
 -16   6  17     2809.59     2976.05    167.67 o   0.46501
 -14   6  17      704.41      563.80    130.69 o   0.44557
 -12   6  17    15666.92    16593.96    566.34 o   0.43042
 -10   6  17     4267.89     3408.66    169.19 o   0.42005
  -8   6  17      293.30      409.30     99.79 o   0.41481
  -6   6  17      228.96      251.76    101.31 o   0.41489
  -4   6  17     1177.43     1044.02    126.13 o   0.42030
  -2   6  17     1533.37     1409.76    135.76 o   0.43082
   0   6  17     3300.44     3351.57    112.27 o   0.44611
   2   6  17      137.48       78.52    119.04 o   0.46568
   4   6  17     5500.24     5393.37    223.90 o   0.48903
   6   6  17     3642.52     3548.47    193.51 o   0.51565
   8   6  17      121.44        0.51    148.42 o   0.54505
  10   6  17      833.37      724.38    169.70 o   0.57680
  12   6  17      985.60     1071.38    160.07 o   0.61055
 -25   7  17      197.19        0.51    351.05 o   0.60823
 -23   7  17     2086.84     2679.21    207.69 o   0.57640
 -21   7  17       10.53        5.07    262.91 o   0.54678
 -19   7  17      187.44      155.01    295.33 o   0.51976
 -17   7  17     1510.08     1555.15    159.57 o   0.49575
 -15   7  17       98.39       94.73    125.12 o   0.47522
 -13   7  17    11522.65    11360.67    420.45 o   0.45864
 -11   7  17     6083.76     5569.14    227.95 o   0.44644
  -9   7  17      107.21      200.09    101.31 o   0.43898
  -7   7  17     3610.66     3342.30    159.57 o   0.43652
  -5   7  17      226.68      302.92    106.88 o   0.43914
  -3   7  17     2629.12     2606.26    142.85 o   0.44675
  -1   7  17     5345.81     4761.18    185.91 o   0.45909
   1   7  17      187.36      409.30    130.19 o   0.47580
   3   7  17     2728.19     2902.09    180.84 o   0.49645
   5   7  17     8190.55     8393.23    324.71 o   0.52055
   7   7  17      483.67      414.87    166.66 o   0.54766
   9   7  17      520.52      364.22    170.20 o   0.57736
  11   7  17      393.60       68.39    331.29 o   0.60926
 -24   8  17      847.32      913.33    163.11 o   0.61030
 -22   8  17      446.74      606.86    187.93 o   0.58050
 -20   8  17      272.04       83.08    158.55 o   0.55311
 -18   8  17     1031.07      879.90    166.15 o   0.52852
 -16   8  17     1735.37     1524.25    169.70 o   0.50713
 -14   8  17     1965.71     1958.88    169.70 o   0.48936
 -12   8  17     7713.75     7945.43    294.31 o   0.47561
 -10   8  17     3398.97     3446.65    171.72 o   0.46624
  -8   8  17     3159.43     3135.62    159.06 o   0.46153
  -6   8  17      421.39      340.41    126.13 o   0.46160
  -4   8  17      477.80      254.29    127.65 o   0.46647
  -2   8  17     3888.43     3664.98    188.95 o   0.47597
   0   8  17     1808.40     1861.98    117.19 o   0.48985
   2   8  17      547.74      534.93    145.38 o   0.50774
   4   8  17     5713.77     5496.20    234.03 o   0.52924
   6   8  17     1064.39     1078.98    175.27 o   0.55393
   8   8  17       66.56        0.00    331.29 o   0.58139
  10   8  17      152.74       95.74    135.76 o   0.61126
 -23   9  17      794.22      851.02    159.06 o   0.61565
 -21   9  17      777.07      729.45    199.59 o   0.58801
 -19   9  17     1208.55     1485.24    185.40 o   0.56297
 -17   9  17      843.32     1073.41    153.49 o   0.54089
 -15   9  17      449.92      467.56    147.41 o   0.52214
 -13   9  17      166.46      120.06    261.39 o   0.50709
 -11   9  17     6820.85     6475.89    295.33 o   0.49608
  -9   9  17     1223.54     1476.63    146.90 o   0.48938
  -7   9  17      289.21      148.93    127.65 o   0.48718
  -5   9  17       92.40      128.16    120.06 o   0.48953
  -3   9  17     5212.96     5262.17    215.80 o   0.49636
  -1   9  17     1481.07     1679.76    155.01 o   0.50750
   1   9  17      119.72       34.95    130.69 o   0.52267
   3   9  17     2036.93     2250.15    191.48 o   0.54153
   5   9  17     3432.30     3564.17    217.82 o   0.56371
   7   9  17      296.72        0.00    303.94 o   0.58884
 -20  10  17     1943.67     2093.11    172.74 o   0.59881
 -18  10  17      982.63     1014.64    184.39 o   0.57617
 -16  10  17      147.06       22.29    320.15 o   0.55661
 -14  10  17      905.21      915.36    166.66 o   0.54047
 -12  10  17      822.47      950.82    150.45 o   0.52806
 -10  10  17     1463.86     1251.21    169.19 o   0.51964
  -8  10  17      184.47      304.44    123.09 o   0.51541
  -6  10  17       38.31        1.52    269.49 o   0.51548
  -4  10  17     3236.57     3404.60    184.39 o   0.51984
  -2  10  17     7699.24     7266.63    242.14 o   0.52838
   0  10  17        6.20       45.26    182.46 o   0.54092
   2  10  17     1311.63     1604.28    173.75 o   0.55717
   4  10  17     2689.06     2537.37    196.04 o   0.57683
   6  10  17     1657.44     1836.79    166.66 o   0.59956
 -19  11  17     2699.24     2787.61    200.09 o   0.61272
 -17  11  17      401.42      307.48    168.69 o   0.59249
 -15  11  17     1234.25     1364.17    186.92 o   0.57543
 -13  11  17     1299.31     1188.39    180.34 o   0.56181
 -11  11  17      821.68     1127.10    158.55 o   0.55189
  -9  11  17      679.67      803.41    150.45 o   0.54588
  -7  11  17       10.68       38.50    140.82 o   0.54390
  -5  11  17     3673.18     3959.80    209.72 o   0.54601
  -3  11  17    12058.04    12800.32    459.96 o   0.55214
  -1  11  17      544.66      463.00    155.51 o   0.56217
   1  11  17     1479.16     1549.07    178.82 o   0.57591
   3  11  17      822.65      235.55    322.68 o   0.59307
   5  11  17     1498.97     1712.69    174.26 o   0.61340
 -16  12  17      862.14      970.57    160.58 o   0.61168
 -14  12  17      679.86      718.81    145.38 o   0.59703
 -12  12  17      468.78      607.87    157.54 o   0.58582
 -10  12  17     1679.04     2132.12    192.49 o   0.57824
  -8  12  17     1071.53     1403.68    170.71 o   0.57444
  -6  12  17     1048.57      978.68    174.26 o   0.57450
  -4  12  17     9089.54     9026.94    383.47 o   0.57842
  -2  12  17     2957.78     3060.65    216.81 o   0.58611
   0  12  17       21.55      188.64    115.26 o   0.59743
   2  12  17      585.40      731.98    153.49 o   0.61219
 -11  13  17     1193.98     1282.11    171.72 o   0.61218
  -9  13  17     1203.63     1267.92    157.54 o   0.60677
  -7  13  17        7.17        1.01    317.11 o   0.60499
  -5  13  17     4185.47     4509.42    211.24 o   0.60688
  -3  13  17     4212.13     4616.81    216.81 o   0.61241
 -28   0  18     1217.54     1407.74    164.63 o   0.60668
 -26   0  18      171.67      144.37    312.55 o   0.56974
 -24   0  18     1776.50     1440.16    180.84 o   0.53440
 -22   0  18     7252.06     7155.70    305.46 o   0.50102
 -20   0  18     1266.71     1161.55    135.76 o   0.46999
 -18   0  18       40.44      140.32     97.26 o   0.44183
 -16   0  18     1245.71     1019.71    126.13 o   0.41710
 -14   0  18      885.38     1126.09    119.55 o   0.39646
 -12   0  18    31643.66    30593.82    649.92 o   0.38057
 -10   0  18    13654.15    13530.27    432.10 o   0.37005
  -8   0  18      269.60      175.27    101.31 o   0.36535
  -6   0  18    33398.94    33467.54    700.58 o   0.36670
  -4   0  18    12470.36    13008.51    436.66 o   0.37403
  -2   0  18     1782.86     1944.19    106.38 o   0.38701
   0   0  18     6000.35     5672.48    193.51 o   0.40509
   2   0  18      157.82      166.15    103.85 o   0.42763
   4   0  18    11702.00    11902.69    401.20 o   0.45396
   6   0  18    24539.94    24362.60    679.81 o   0.48346
   8   0  18      202.21        0.51    261.39 o   0.51560
  10   0  18     5121.33     5135.02    217.32 o   0.54990
  12   0  18     3306.42     3326.59    205.66 o   0.58599
 -27   1  18      901.96      871.29    162.10 o   0.58927
 -25   1  18      395.18        8.10    324.71 o   0.55317
 -23   1  18     5424.52     5887.77    229.98 o   0.51885
 -21   1  18     3773.82     3976.01    194.52 o   0.48668
 -19   1  18     1310.75     1705.59    133.23 o   0.45712
 -17   1  18     1399.01     1592.12    120.56 o   0.43069
 -15   1  18      199.50      164.13    190.47 o   0.40803
 -13   1  18    15053.80    15501.31    510.61 o   0.38976
 -11   1  18    24888.11    24475.56    614.46 o   0.37655
  -9   1  18     4767.76     5675.52    233.02 o   0.36893
  -7   1  18    14310.32    14445.63    443.75 o   0.36726
  -5   1  18    14357.87    14419.79    471.61 o   0.37160
  -3   1  18      905.00      924.98    108.91 o   0.38177
  -1   1  18     6580.80     5300.67    307.99 o   0.39730
   1   1  18     1342.26     1254.25    124.61 o   0.41760
   3   1  18    12088.56    12271.47    445.27 o   0.44202
   5   1  18    34599.86    34761.30    834.81 o   0.46991
   7   1  18     3830.51     4104.17    193.00 o   0.50070
   9   1  18     2613.94     3071.79    182.36 o   0.53387
  11   1  18     5523.08     6072.67    242.64 o   0.56903
  13   1  18     3372.27     3194.89    183.38 o   0.60581
 -28   2  18      722.08      489.34    162.10 o   0.61148
 -26   2  18       83.70      143.86    299.38 o   0.57485
 -24   2  18      743.19      581.53    163.62 o   0.53985
 -22   2  18     9014.07     8561.41    286.21 o   0.50682
 -20   2  18      953.56      894.59    153.99 o   0.47617
 -18   2  18     2362.00     2243.06    155.01 o   0.44840
 -16   2  18     1883.66     1772.97    135.25 o   0.42405
 -14   2  18     3820.43     3759.20    153.49 o   0.40377
 -12   2  18    21678.58    21905.26    594.20 o   0.38818
 -10   2  18     7433.66     7366.43    349.53 o   0.37787
  -8   2  18      484.08      647.39     91.18 o   0.37326
  -6   2  18     7874.69     8326.87    257.84 o   0.37459
  -4   2  18    11009.61    11769.97    429.06 o   0.38177
  -2   2  18    17435.75    15929.86    526.82 o   0.39449
   0   2  18      694.11      589.48     78.76 o   0.41225
   2   2  18    11985.52    12308.95    482.75 o   0.43442
   4   2  18    30525.17    30535.56    768.45 o   0.46036
   6   2  18     8482.08     8646.51    378.91 o   0.48948
   8   2  18       80.35       51.16    234.03 o   0.52124
  10   2  18     4047.38     3708.54    212.76 o   0.55519
  12   2  18     2473.04     2611.83    205.16 o   0.59096
 -27   3  18      690.13      719.32    152.48 o   0.59911
 -25   3  18      211.41        0.51    315.08 o   0.56365
 -23   3  18     1304.24     1285.15    173.24 o   0.53001
 -21   3  18     3432.84     3616.35    201.61 o   0.49856
 -19   3  18     4592.44     4060.60    193.00 o   0.46974
 -17   3  18      446.56      665.62    112.46 o   0.44407
 -15   3  18     3760.59     3732.86    174.76 o   0.42212
 -13   3  18    14634.73    15355.42    521.25 o   0.40449
 -11   3  18     9003.93     9651.53    307.99 o   0.39178
  -9   3  18      177.93       79.53    194.52 o   0.38446
  -7   3  18       13.66       33.43     92.70 o   0.38285
  -5   3  18    15984.56    15514.48    512.13 o   0.38702
  -3   3  18    37270.11    36013.53    707.67 o   0.39679
  -1   3  18     3260.04     3168.04    130.69 o   0.41176
   1   3  18     1666.31     1516.14    137.28 o   0.43138
   3   3  18    13252.18    13887.40    459.45 o   0.45506
   5   3  18    10656.19    10863.22    387.01 o   0.48220
   7   3  18     1730.98     1780.57    157.03 o   0.51224
   9   3  18      219.98      107.90    284.18 o   0.54472
  11   3  18     4243.79     4607.18    232.51 o   0.57921
  13   3  18     5691.42     5726.68    236.06 o   0.61539
 -26   4  18       28.52        3.04    314.58 o   0.58991
 -24   4  18      348.61      398.66    150.45 o   0.55586
 -22   4  18     5585.68     5667.42    243.66 o   0.52384
 -20   4  18     2142.18     2507.99    179.83 o   0.49425
 -18   4  18     2804.24     2755.70    161.59 o   0.46755
 -16   4  18     2556.33     3084.46    155.51 o   0.44426
 -14   4  18     7750.41     8062.95    340.41 o   0.42494
 -12   4  18     4203.28     4010.96    174.26 o   0.41016
 -10   4  18     4638.96     4626.43    189.96 o   0.40041
  -8   4  18     1458.17     1309.46    112.46 o   0.39607
  -6   4  18     1742.44     1860.10    119.04 o   0.39732
  -4   4  18    13050.50    12154.45    453.37 o   0.40410
  -2   4  18    21938.31    21214.82    576.47 o   0.41614
   0   4  18     1509.03     1439.25     80.58 o   0.43301
   2   4  18     4780.95     5029.66    180.84 o   0.45416
   4   4  18     7469.30     7642.50    280.13 o   0.47904
   6   4  18      996.77      867.74    144.88 o   0.50708
   8   4  18     2831.11     2953.76    188.44 o   0.53781
  10   4  18      550.85      358.65    162.10 o   0.57077
  12   4  18     7652.16     7560.95    312.04 o   0.60562
 -25   5  18      256.04        0.00    345.98 o   0.58403
 -23   5  18     1018.12     1341.88    171.22 o   0.55163
 -21   5  18     4914.44     5278.38    222.89 o   0.52149
 -19   5  18     1655.53     1723.32    167.17 o   0.49401
 -17   5  18       12.32        9.12    205.16 o   0.46967
 -15   5  18     4459.25     4459.27    179.83 o   0.44897
 -13   5  18     3905.01     4011.97    161.59 o   0.43244
 -11   5  18     2094.94     1992.82    134.24 o   0.42058
  -9   5  18      365.07      368.78    108.91 o   0.41377
  -7   5  18      301.45      435.64     98.78 o   0.41228
  -5   5  18     1892.54     2024.22    128.16 o   0.41615
  -3   5  18    25231.47    24400.08    657.52 o   0.42525
  -1   5  18     2171.62     2327.65    154.50 o   0.43925
   1   5  18     6408.24     5905.50    236.56 o   0.45769
   3   5  18    11156.17    11247.70    433.11 o   0.48008
   5   5  18     1262.95     1101.27    159.06 o   0.50587
   7   5  18      272.02      513.65    137.28 o   0.53459
   9   5  18     2139.84     2427.45    183.38 o   0.56579
  11   5  18     2445.30     2541.93    165.65 o   0.59907
 -26   6  18        3.47        1.01    158.05 o   0.61420
 -24   6  18      579.13      721.85    160.58 o   0.58157
 -22   6  18      882.29     1167.63    170.71 o   0.55105
 -20   6  18     2201.65     2167.07    178.31 o   0.52300
 -18   6  18     2737.21     2790.65    176.79 o   0.49784
 -16   6  18      500.08      585.08    128.16 o   0.47604
 -14   6  18     2980.83     3097.12    172.23 o   0.45806
 -12   6  18     2649.42     2718.21    157.03 o   0.44438
 -10   6  18      158.85       45.59    109.42 o   0.43540
  -8   6  18      314.39      266.45    111.44 o   0.43141
  -6   6  18      111.39      243.66    104.35 o   0.43256
  -4   6  18    11963.37    11544.55    433.11 o   0.43879
  -2   6  18    11215.35     9874.92    354.59 o   0.44991
   0   6  18       91.93      138.20     74.29 o   0.46555
   2   6  18     7382.67     6515.40    303.94 o   0.48529
   4   6  18     8016.40     7877.04    315.08 o   0.50864
   6   6  18      429.63      216.30    145.89 o   0.53514
   8   6  18     1320.55     1436.61    172.74 o   0.56434
  10   6  18      154.85       58.76    299.88 o   0.59584
 -25   7  18      102.48      188.95    319.64 o   0.61334
 -23   7  18      716.80      582.55    181.35 o   0.58257
 -21   7  18      573.08      413.35    164.13 o   0.55412
 -19   7  18     2247.87     2246.10    186.92 o   0.52834
 -17   7  18      963.44      932.58    153.99 o   0.50565
 -15   7  18      909.97     1069.35    153.99 o   0.48649
 -13   7  18     8526.81     8695.14    335.85 o   0.47128
 -11   7  18     1508.08     1291.23    147.92 o   0.46041
  -9   7  18        0.53        2.03    210.22 o   0.45420
  -7   7  18       49.59      105.36    113.47 o   0.45284
  -5   7  18     4173.97     4290.58    171.22 o   0.45637
  -3   7  18    11187.06    10656.04    414.37 o   0.46468
  -1   7  18     1500.11     1559.70    148.93 o   0.47753
   1   7  18     2115.29     2081.46    170.71 o   0.49455
   3   7  18     4407.35     4389.87    218.83 o   0.51533
   5   7  18     4802.17     4346.81    225.93 o   0.53944
   7   7  18     1482.21     1550.08    182.36 o   0.56646
   9   7  18        8.75      107.90    127.15 o   0.59599
 -24   8  18      400.55      347.50    163.62 o   0.61577
 -22   8  18     1409.58     1483.72    198.07 o   0.58702
 -20   8  18      346.60      307.48    156.53 o   0.56078
 -18   8  18      621.33      405.76    167.17 o   0.53739
 -16   8  18        0.31       14.18    256.32 o   0.51726
 -14   8  18     2811.11     2784.57    183.38 o   0.50076
 -12   8  18     5285.04     5175.54    208.20 o   0.48828
 -10   8  18     3057.68     2985.68    175.27 o   0.48012
  -8   8  18      921.68     1024.78    134.24 o   0.47651
  -6   8  18    10310.32     9005.15    411.83 o   0.47754
  -4   8  18     5107.42     4761.18    215.80 o   0.48320
  -2   8  18     2346.20     2144.78    173.75 o   0.49331
   0   8  18       58.13      192.53    113.71 o   0.50762
   2   8  18      393.64       11.14    312.04 o   0.52578
   4   8  18     6671.05     7337.55    268.48 o   0.54741
   6   8  18     6757.76     6195.76    274.05 o   0.57212
   8   8  18        0.49        0.51    319.13 o   0.59952
 -21   9  18     1500.47     1428.51    164.63 o   0.59484
 -19   9  18      141.13      176.79    304.95 o   0.57090
 -17   9  18      873.55      796.82    159.57 o   0.54998
 -15   9  18      207.63       12.16    256.83 o   0.53241
 -13   9  18     1705.34     1901.63    163.62 o   0.51855
 -11   9  18     4177.19     4020.58    199.08 o   0.50869
  -9   9  18      453.85      438.18    138.80 o   0.50308
  -7   9  18     4865.46     4578.31    208.70 o   0.50185
  -5   9  18     5662.38     5390.83    244.16 o   0.50504
  -3   9  18     1236.41     1096.20    150.96 o   0.51256
  -1   9  18      873.31      932.58    138.80 o   0.52423
   1   9  18     1410.07     1263.37    160.58 o   0.53978
   3   9  18     2098.53     1764.86    188.95 o   0.55889
   5   9  18     8787.07     9146.48    331.29 o   0.58120
   7   9  18     1733.80     1703.06    167.17 o   0.60636
 -20  10  18      250.78      189.45    368.27 o   0.60590
 -18  10  18      277.48      134.75    326.23 o   0.58432
 -16  10  18      402.63        0.51    335.85 o   0.56586
 -14  10  18      165.22      433.62    144.37 o   0.55082
 -12  10  18     2756.28     2706.56    202.12 o   0.53949
 -10  10  18     1928.27     1944.19    173.24 o   0.53212
  -8  10  18      377.51      193.51    151.46 o   0.52886
  -6  10  18     5184.81     5450.10    219.34 o   0.52980
  -4  10  18     1106.05     1175.73    162.10 o   0.53490
  -2  10  18        2.04       24.82    248.72 o   0.54406
   0  10  18     1028.61      729.26    108.30 o   0.55706
   2  10  18        8.27        2.53    293.81 o   0.57366
   4  10  18     3175.47     3479.07    218.33 o   0.59355
 -17  11  18      185.64        1.01    319.13 o   0.60080
 -15  11  18      109.27        2.53    306.47 o   0.58476
 -13  11  18      585.71      847.48    163.11 o   0.57217
 -11  11  18     1382.01     1202.07    182.36 o   0.56325
  -9  11  18      466.71      384.99    158.55 o   0.55819
  -7  11  18     2482.44     2696.94    184.90 o   0.55708
  -5  11  18     3265.87     2922.86    213.77 o   0.55996
  -3  11  18      405.75      206.17    162.10 o   0.56675
  -1  11  18      204.62      254.29    148.93 o   0.57733
   1  11  18       64.80      168.18    290.26 o   0.59148
   3  11  18      932.34      836.33    153.99 o   0.60897
 -14  12  18      258.79      316.60    140.32 o   0.60641
 -12  12  18      478.93      222.38    352.57 o   0.59615
 -10  12  18      319.04      123.09    158.55 o   0.58948
  -8  12  18       31.02        2.03    315.08 o   0.58654
  -6  12  18      825.63      876.86    174.26 o   0.58739
  -4  12  18     1714.47     1882.38    205.66 o   0.59199
  -2  12  18      803.20      785.17    146.40 o   0.60028
   0  12  18       48.21        0.00    236.76 o   0.61209
 -27   1  19       73.74        7.09    360.67 o   0.59462
 -25   1  19      222.16      184.39    159.06 o   0.55969
 -23   1  19      139.82      202.12    155.51 o   0.52667
 -21   1  19      832.68      695.51    152.48 o   0.49593
 -19   1  19        9.63       22.80    111.44 o   0.46794
 -17   1  19      177.50        7.09    229.47 o   0.44320
 -15   1  19     1113.51      957.91    129.68 o   0.42229
 -13   1  19      131.39      497.95    110.94 o   0.40581
 -11   1  19      995.56     1169.65    125.12 o   0.39430
  -9   1  19      267.03       61.29    196.55 o   0.38822
  -7   1  19        9.14       27.86     98.78 o   0.38782
  -5   1  19     3756.72     4032.23    209.72 o   0.39310
  -3   1  19      167.09      152.98    103.34 o   0.40386
  -1   1  19      179.13       30.90    110.43 o   0.41967
   1   1  19     1188.38     1333.78    128.67 o   0.43999
   3   1  19       97.89        1.01    253.28 o   0.46422
   5   1  19      386.05       23.81    292.29 o   0.49179
   7   1  19      140.63       94.73    250.24 o   0.52216
   9   1  19        8.12      113.98    144.37 o   0.55488
  11   1  19       16.41        6.08    271.52 o   0.58956
 -26   2  19      667.16      788.72    166.15 o   0.58073
 -24   2  19       11.35       57.75    292.29 o   0.54694
 -22   2  19      989.18     1384.94    165.65 o   0.51526
 -20   2  19      492.73      462.49    142.34 o   0.48609
 -18   2  19      446.23      618.01    125.63 o   0.45992
 -16   2  19     1157.20     1294.27    130.69 o   0.43727
 -14   2  19        5.33       19.76    107.39 o   0.41873
 -12   2  19      269.10      193.51    113.47 o   0.40486
 -10   2  19     1841.84     1991.30    124.11 o   0.39614
  -8   2  19      492.61      506.06    106.88 o   0.39292
  -6   2  19     1500.26     1606.31    106.38 o   0.39534
  -4   2  19      361.20       86.12    214.78 o   0.40330
  -2   2  19     5816.92     5537.74    207.69 o   0.41647
   0   2  19       54.72      132.82     85.17 o   0.43438
   2   2  19      253.30      155.01    235.04 o   0.45648
   4   2  19      877.34      561.78    161.09 o   0.48219
   6   2  19      169.44       39.51    141.84 o   0.51096
   8   2  19        2.96        4.05    263.92 o   0.54231
  10   2  19        9.29        0.00    289.25 o   0.57582
  12   2  19        0.95        0.00    297.35 o   0.61113
 -27   3  19       90.71        3.04    324.71 o   0.60437
 -25   3  19       92.81       14.69    300.39 o   0.57004
 -23   3  19      989.73      983.74    167.67 o   0.53766
 -21   3  19     2173.88     2534.33    180.84 o   0.50759
 -19   3  19        5.74        4.05    131.20 o   0.48027
 -17   3  19      558.76      542.02    124.61 o   0.45620
 -15   3  19     2294.74     2206.58    151.46 o   0.43592
 -13   3  19        2.58       68.39    107.90 o   0.41997
 -11   3  19      863.62      748.19    112.46 o   0.40887
  -9   3  19     4212.00     4323.00    193.00 o   0.40301
  -7   3  19      182.41       23.81    105.36 o   0.40261
  -5   3  19     1032.26     1080.50    118.54 o   0.40771
  -3   3  19      100.39      176.79    189.96 o   0.41809
  -1   3  19      559.89      632.70    106.38 o   0.43339
   1   3  19     1861.20     2078.42    139.81 o   0.45309
   3   3  19      214.05        1.01    280.13 o   0.47665
   5   3  19      294.51       26.85    142.85 o   0.50354
   7   3  19      117.44       61.29    134.24 o   0.53324
   9   3  19        3.07        0.00    282.16 o   0.56533
  11   3  19       13.28       12.16    283.67 o   0.59940
 -26   4  19       49.21       12.66    322.17 o   0.59564
 -24   4  19      144.13      368.78    154.50 o   0.56275
 -22   4  19     2199.98     2267.88    191.99 o   0.53202
 -20   4  19      610.98      652.45    150.96 o   0.50382
 -18   4  19       39.20       18.74    249.74 o   0.47861
 -16   4  19     1542.46     1530.32    140.32 o   0.45690
 -14   4  19      774.45      609.39    127.15 o   0.43918
 -12   4  19     1665.97     1305.92    138.29 o   0.42598
 -10   4  19     1416.56     1200.05    121.07 o   0.41770
  -8   4  19     1266.63     1280.08    113.47 o   0.41465
  -6   4  19     3112.02     3007.97    182.36 o   0.41695
  -4   4  19      935.89      126.64    209.72 o   0.42449
  -2   4  19      436.18      371.82    108.40 o   0.43703
   0   4  19      263.34      285.40     77.97 o   0.45413
   2   4  19     1517.68     1387.98    153.99 o   0.47531
   4   4  19      900.32      666.13    143.36 o   0.50005
   6   4  19      331.20        6.08    258.85 o   0.52785
   8   4  19        2.36        5.07    283.67 o   0.55826
  10   4  19       73.19        0.00    284.18 o   0.59086
 -25   5  19      122.48      122.59    337.88 o   0.59021
 -23   5  19     1478.08     1677.73    188.44 o   0.55899
 -21   5  19        2.64      155.51    150.96 o   0.53013
 -19   5  19      356.79      506.56    145.89 o   0.50404
 -17   5  19       20.36        0.51    131.71 o   0.48116
 -15   5  19      309.32      282.16    129.68 o   0.46198
 -13   5  19     3407.01     3740.96    157.54 o   0.44696
 -11   5  19     1850.20     1653.92    128.16 o   0.43654
  -9   5  19      339.45      493.90    106.88 o   0.43106
  -7   5  19     1511.01     1378.36    124.11 o   0.43069
  -5   5  19     1849.63     1595.16    135.25 o   0.43546
  -3   5  19      402.40      414.37    122.08 o   0.44519
  -1   5  19      397.22      267.97    120.06 o   0.45958
   1   5  19      532.95      502.00    134.24 o   0.47821
   3   5  19     1187.59     1169.15    155.01 o   0.50059
   5   5  19      662.47      621.05    141.33 o   0.52626
   7   5  19      787.62      562.79    145.38 o   0.55475
   9   5  19      363.99       33.43    173.24 o   0.58565
 -24   6  19      742.88      465.53    186.41 o   0.58816
 -22   6  19       48.74        2.53    144.88 o   0.55882
 -20   6  19       11.29        6.08    275.06 o   0.53205
 -18   6  19     2747.86     2931.47    169.70 o   0.50825
 -16   6  19        0.67        1.01    134.24 o   0.48785
 -14   6  19     3249.13     3250.61    178.31 o   0.47130
 -12   6  19     4938.88     4958.74    185.91 o   0.45902
 -10   6  19       77.98       10.13    108.91 o   0.45135
  -8   6  19       76.94       70.41    104.86 o   0.44853
  -6   6  19      586.28      525.30    112.96 o   0.45065
  -4   6  19     1156.45     1012.11    131.20 o   0.45765
  -2   6  19     1169.92      969.56    130.69 o   0.46929
   0   6  19      141.48       99.57     88.47 o   0.48526
   2   6  19     2127.87     2182.78    174.26 o   0.50514
   4   6  19     2618.76     2543.95    188.95 o   0.52849
   6   6  19     1679.22     1927.98    179.32 o   0.55486
   8   6  19       73.19      138.80    296.85 o   0.58386
  10   6  19     1413.96     1280.08    174.26 o   0.61511
 -23   7  19      474.83      527.33    184.90 o   0.58954
 -21   7  19      111.60       77.00    155.51 o   0.56226
 -19   7  19      588.51      683.35    159.57 o   0.53773
 -17   7  19     1399.88     1158.00    159.06 o   0.51634
 -15   7  19     3270.52     3631.54    193.00 o   0.49851
 -13   7  19     4486.06     4329.59    210.22 o   0.48463
 -11   7  19     1208.15     1024.27    152.98 o   0.47504
  -9   7  19       86.78      362.19    108.91 o   0.47000
  -7   7  19      222.58      178.31    119.04 o   0.46967
  -5   7  19     1005.24     1060.23    147.92 o   0.47404
  -3   7  19     3949.67     3979.04    194.01 o   0.48300
  -1   7  19        0.56        6.59    127.65 o   0.49630
   1   7  19      924.92      689.43    164.63 o   0.51359
   3   7  19     2720.50     2804.33    201.61 o   0.53449
   5   7  19     3340.30     3030.25    213.77 o   0.55860
   7   7  19      156.53      257.84    161.59 o   0.58552
   9   7  19      248.01      123.60    306.98 o   0.61488
 -22   8  19      161.87       28.37    143.36 o   0.59433
 -20   8  19      691.99      639.28    167.17 o   0.56923
 -18   8  19     1416.65     1263.87    181.35 o   0.54704
 -16   8  19      654.93      836.33    152.48 o   0.52815
 -14   8  19     4399.61     4357.45    217.32 o   0.51290
 -12   8  19     2488.11     2944.65    182.36 o   0.50164
 -10   8  19       23.30      114.48    244.16 o   0.49463
  -8   8  19     2879.65     2882.34    176.28 o   0.49206
  -6   8  19      165.99        4.05    148.42 o   0.49399
  -4   8  19     4987.33     4836.15    213.77 o   0.50038
  -2   8  19      420.85      461.48    134.75 o   0.51106
   0   8  19      725.02      831.98    107.27 o   0.52576
   2   8  19      860.28      759.84    170.20 o   0.54416
   4   8  19     1444.32     1386.46    184.39 o   0.56590
   6   8  19      540.25      454.89    170.71 o   0.59061
 -21   9  19      606.55      753.76    148.93 o   0.60243
 -19   9  19      549.20      510.61    169.19 o   0.57960
 -17   9  19        8.30        0.51    303.94 o   0.55982
 -15   9  19      864.18     1034.40    163.62 o   0.54342
 -13   9  19     2083.02     1856.04    177.30 o   0.53071
 -11   9  19     1254.14     1206.12    165.14 o   0.52197
  -9   9  19      648.77      638.27    145.89 o   0.51739
  -7   9  19      877.00      715.27    165.65 o   0.51708
  -5   9  19     1570.67     1535.39    164.13 o   0.52106
  -3   9  19     3125.33     2837.25    186.41 o   0.52923
  -1   9  19       85.54        4.05    235.55 o   0.54139
   1   9  19     1104.10     1135.71    152.48 o   0.55728
   3   9  19     3494.66     3727.28    222.89 o   0.57661
   5   9  19      550.98        7.09    351.55 o   0.59902
 -20  10  19      928.03      807.97    167.17 o   0.61372
 -18  10  19       83.29      124.61    285.70 o   0.59321
 -16  10  19     1871.32     2087.54    192.49 o   0.57583
 -14  10  19     1293.18     1427.49    185.40 o   0.56188
 -12  10  19      314.02        1.52    314.58 o   0.55162
 -10  10  19      161.07       19.76    270.00 o   0.54525
  -8  10  19      207.09      278.10    142.85 o   0.54292
  -6  10  19     1400.47     1103.80    171.22 o   0.54467
  -4  10  19     8198.80     7898.32    312.04 o   0.55047
  -2  10  19     1221.77     1087.08    157.54 o   0.56019
   0  10  19     1157.60      998.79    114.68 o   0.57364
   2  10  19     1292.56     1412.80    185.40 o   0.59055
   4  10  19     3037.73     2772.41    193.00 o   0.61064
 -17  11  19      672.95      707.67    151.46 o   0.60983
 -15  11  19     2015.37     1933.04    167.17 o   0.59481
 -13  11  19      832.49      697.03    177.30 o   0.58322
 -11  11  19      850.88      638.77    171.22 o   0.57527
  -9  11  19       14.47       30.39    298.87 o   0.57112
  -7  11  19      932.27      845.96    171.22 o   0.57084
  -5  11  19     6300.19     6634.44    284.18 o   0.57445
  -3  11  19     4600.98     4022.10    228.97 o   0.58187
  -1  11  19      116.62        5.57    156.53 o   0.59295
   1  11  19      969.11     1173.20    151.46 o   0.60750
 -12  12  19     1524.78     1439.65    164.13 o   0.60714
 -10  12  19      511.68      634.22    142.34 o   0.60136
  -8  12  19       30.46        2.03    328.25 o   0.59925
  -6  12  19     2864.41     2718.21    180.34 o   0.60084
  -4  12  19     3831.48     3535.30    193.00 o   0.60610
  -2  12  19     1061.60     1087.59    155.01 o   0.61494
 -26   0  20      455.39      612.94    163.62 o   0.58241
 -24   0  20     4927.55     5653.74    229.98 o   0.54956
 -22   0  20     3801.92     3375.73    200.60 o   0.51893
 -20   0  20     1306.66     1332.76    152.48 o   0.49092
 -18   0  20       39.01      147.92    210.22 o   0.46600
 -16   0  20     2964.53     2743.54    141.33 o   0.44470
 -14   0  20     6398.03     6646.09    217.32 o   0.42756
 -12   0  20    37469.05    36716.63    770.48 o   0.41509
 -10   0  20     3060.95     3299.74    161.59 o   0.40772
  -8   0  20    30482.38    28473.35    676.77 o   0.40573
  -6   0  20    17976.48    18027.53    564.82 o   0.40920
  -4   0  20       34.02       54.71    107.39 o   0.41799
  -2   0  20      177.36      103.34    200.60 o   0.43178
   0   0  20      202.22      249.23    105.87 o   0.45010
   2   0  20     1737.04     1844.39    142.85 o   0.47244
   4   0  20    18618.50    20699.14    670.69 o   0.49825
   6   0  20     2743.35     2969.47    179.83 o   0.52702
   8   0  20     5354.10     5043.33    235.04 o   0.55829
  10   0  20     2118.17     2202.03    180.84 o   0.59167
 -27   1  20      451.39      362.19    140.32 o   0.60076
 -25   1  20     2481.33     2226.85    207.69 o   0.56702
 -23   1  20     5393.35     5412.62    233.02 o   0.53531
 -21   1  20     2345.29     2377.80    179.83 o   0.50601
 -19   1  20      737.78      151.97    260.88 o   0.47957
 -17   1  20      848.79      775.04    125.12 o   0.45647
 -15   1  20     3015.14     3149.30    156.02 o   0.43725
 -13   1  20    23075.55    22736.02    632.70 o   0.42244
 -11   1  20    10411.38    10424.54    386.51 o   0.41252
  -9   1  20     5527.71     5787.98    268.98 o   0.40784
  -7   1  20    19732.87    20932.16    603.32 o   0.40858
  -5   1  20     2650.94     2857.01    141.33 o   0.41471
  -3   1  20     4254.22     4177.62    156.53 o   0.42600
  -1   1  20      385.95      288.23    110.43 o   0.44206
   1   1  20     3664.37     3916.23    171.22 o   0.46239
   3   1  20    12792.71    12340.87    477.69 o   0.48645
   5   1  20    15658.25    15431.40    541.01 o   0.51372
   7   1  20      519.54      624.59    144.37 o   0.54371
   9   1  20     4145.59     4305.27    218.33 o   0.57601
  11   1  20     2413.12     2451.25    167.17 o   0.61024
 -26   2  20      116.56        2.53    166.15 o   0.58741
 -24   2  20     2124.09     1654.43    205.16 o   0.55486
 -22   2  20     2812.32     2881.83    203.13 o   0.52453
 -20   2  20     2891.99     3118.40    183.88 o   0.49684
 -18   2  20      120.31       94.73    244.67 o   0.47223
 -16   2  20     5496.89     6103.57    255.31 o   0.45123
 -14   2  20     7692.03     7933.78    330.28 o   0.43434
 -12   2  20    11255.91    11428.55    427.54 o   0.42207
 -10   2  20      237.17      179.32    190.47 o   0.41483
  -8   2  20     3990.56     3609.76    203.64 o   0.41287
  -6   2  20     9460.00     9815.15    394.61 o   0.41628
  -4   2  20    26782.25    26656.81    659.04 o   0.42493
  -2   2  20      435.10       68.39    109.42 o   0.43850
   0   2  20     3774.70     3431.62    119.63 o   0.45655
   2   2  20    10719.08     9888.60    429.06 o   0.47859
   4   2  20     9579.37     9238.68    354.09 o   0.50408
   6   2  20     1593.06     1589.09    165.14 o   0.53254
   8   2  20      904.82      915.36    160.58 o   0.56350
  10   2  20     2167.50     1858.07    163.62 o   0.59659
 -27   3  20        4.13        0.51    331.80 o   0.61042
 -25   3  20       33.61        1.52    314.07 o   0.57725
 -23   3  20     1465.40     1780.06    179.83 o   0.54613
 -21   3  20     3410.90     3655.86    199.59 o   0.51744
 -19   3  20     4019.40     3669.54    203.64 o   0.49161
 -17   3  20     2466.46     2406.68    157.03 o   0.46911
 -15   3  20    12186.09    12084.04    466.04 o   0.45043
 -13   3  20     5381.90     5235.83    229.47 o   0.43607
 -11   3  20      985.59      989.82    124.11 o   0.42646
  -9   3  20     1360.94     1328.71    130.19 o   0.42194
  -7   3  20     8288.99     8021.41    275.06 o   0.42265
  -5   3  20    12600.35    12341.88    506.56 o   0.42858
  -3   3  20    13968.79    12748.14    529.36 o   0.43952
  -1   3  20     3049.23     3071.29    148.93 o   0.45510
   1   3  20     5532.36     5642.09    218.33 o   0.47487
   3   3  20     4697.35     4605.16    201.61 o   0.49833
   5   3  20     3227.93     3347.87    197.05 o   0.52498
   7   3  20      263.43      376.88    143.36 o   0.55436
   9   3  20     1657.07     1295.79    175.78 o   0.58607
 -26   4  20       53.69        4.05    143.86 o   0.60216
 -24   4  20      188.86       11.65    318.63 o   0.57045
 -22   4  20     4062.46     4444.07    223.39 o   0.54100
 -20   4  20     4759.50     5309.78    218.83 o   0.51419
 -18   4  20       79.69        0.51    135.76 o   0.49046
 -16   4  20     7144.21     7050.33    279.62 o   0.47027
 -14   4  20     7654.09     7288.92    286.71 o   0.45409
 -12   4  20      167.54        3.04    228.97 o   0.44237
 -10   4  20      500.19      415.89    106.88 o   0.43547
  -8   4  20      715.02      796.32    107.39 o   0.43360
  -6   4  20     7019.36     5732.26    287.22 o   0.43685
  -4   4  20    16988.59    15706.46    545.57 o   0.44510
  -2   4  20      142.03        0.51    203.13 o   0.45807
   0   4  20     8349.62     8066.88    221.33 o   0.47538
   2   4  20     7676.63     7295.51    294.31 o   0.49658
   4   4  20     3971.77     3616.85    193.51 o   0.52120
   6   4  20      501.45      295.33    148.42 o   0.54876
   8   4  20      414.24      547.09    145.89 o   0.57886
  10   4  20     3723.18     3478.06    185.40 o   0.61112
 -25   5  20       50.58       20.26    136.77 o   0.59717
 -23   5  20     1006.33     1098.73    178.82 o   0.56714
 -21   5  20     4929.76     4853.88    236.06 o   0.53958
 -19   5  20     1288.43     1438.64    161.59 o   0.51486
 -17   5  20     2028.50     2244.07    180.84 o   0.49341
 -15   5  20    14375.58    14644.71    548.10 o   0.47569
 -13   5  20     1128.58     1444.71    136.77 o   0.46212
 -11   5  20       19.85       25.83    184.90 o   0.45306
  -9   5  20      424.53      331.29    114.48 o   0.44880
  -7   5  20     3654.95     3100.67    165.65 o   0.44948
  -5   5  20    19894.53    20062.39    610.41 o   0.45506
  -3   5  20     6705.18     7360.35    218.83 o   0.46537
  -1   5  20     3826.99     3940.55    184.39 o   0.48012
   1   5  20    13283.69    12301.86    516.69 o   0.49889
   3   5  20     4267.29     4587.43    203.13 o   0.52127
   5   5  20        6.79        4.05    289.75 o   0.54681
   7   5  20     1226.55     1238.04    171.72 o   0.57508
   9   5  20      431.09      459.45    141.33 o   0.60570
 -24   6  20      267.40      238.59    142.85 o   0.59553
 -22   6  20     1329.12     1176.74    180.34 o   0.56739
 -20   6  20     2253.16     2343.36    189.96 o   0.54188
 -18   6  20       19.04        2.03    136.27 o   0.51942
 -16   6  20     6510.40     6866.45    233.02 o   0.50040
 -14   6  20     7243.88     7267.14    279.12 o   0.48523
 -12   6  20       99.31        3.04    263.92 o   0.47428
 -10   6  20      349.78       35.46    236.56 o   0.46784
  -8   6  20       90.81       43.06    225.93 o   0.46611
  -6   6  20    10266.13     9702.18    401.20 o   0.46913
  -4   6  20    15006.43    15330.09    562.79 o   0.47682
  -2   6  20      234.77      371.82    124.61 o   0.48895
   0   6  20     3095.48     3433.22    125.74 o   0.50520
   2   6  20    10456.15    10340.96    448.31 o   0.52520
   4   6  20      328.30      646.37    140.32 o   0.54853
   6   6  20      367.00      331.29    161.59 o   0.57479
   8   6  20      125.64      127.65    130.19 o   0.60359
 -23   7  20      833.09       15.70    394.11 o   0.59728
 -21   7  20     1078.67     1260.33    171.72 o   0.57117
 -19   7  20     1076.63     1362.15    168.18 o   0.54788
 -17   7  20      854.93      970.07    150.96 o   0.52778
 -15   7  20     3945.93     3897.49    199.59 o   0.51125
 -13   7  20     2668.37     2681.74    172.74 o   0.49864
 -11   7  20        1.49        0.00    232.51 o   0.49026
  -9   7  20      173.53      243.66    133.23 o   0.48633
  -7   7  20     6609.72     6616.21    286.21 o   0.48695
  -5   7  20    11271.83    11228.45    448.31 o   0.49211
  -3   7  20     1034.83      774.03    157.03 o   0.50166
  -1   7  20      243.68      282.66    142.85 o   0.51537
   1   7  20     2012.02     2405.66    184.39 o   0.53290
   3   7  20     5150.22     5754.04    244.16 o   0.55391
   5   7  20     1323.52     1530.32    179.83 o   0.57800
   7   7  20      687.40      135.76    308.50 o   0.60482
 -22   8  20     1373.38     1098.23    168.69 o   0.60238
 -20   8  20       62.75       10.13    321.16 o   0.57843
 -18   8  20        9.43       13.68    280.13 o   0.55744
 -16   8  20       37.42       60.79    152.48 o   0.53976
 -14   8  20     5676.36     5016.99    238.08 o   0.52572
 -12   8  20     4136.11     4248.03    209.72 o   0.51563
 -10   8  20      187.80      164.13    134.75 o   0.50972
  -8   8  20     5323.50     4813.86    218.33 o   0.50813
  -6   8  20     7017.91     6905.96    290.77 o   0.51090
  -4   8  20     3038.73     3183.24    191.48 o   0.51797
  -2   8  20       40.70        1.52    265.44 o   0.52916
   0   8  20      484.28      480.91    109.76 o   0.54422
   2   8  20     3449.67     3378.77    223.90 o   0.56283
   4   8  20     3977.01     4314.90    228.97 o   0.58466
   6   8  20     1070.61     1012.62    148.93 o   0.60936
 -21   9  20       14.31       48.12    140.82 o   0.61076
 -19   9  20      112.91       11.14    291.78 o   0.58903
 -17   9  20        9.05       11.65    152.48 o   0.57039
 -15   9  20       25.81       10.64    270.50 o   0.55513
 -13   9  20     6733.09     6218.05    261.89 o   0.54354
 -11   9  20     1666.45     1740.04    177.80 o   0.53586
  -9   9  20      206.34        5.07    273.54 o   0.53227
  -7   9  20    11470.73    10935.66    486.81 o   0.53283
  -5   9  20      394.51      405.25    146.40 o   0.53755
  -3   9  20      179.73      147.41    140.82 o   0.54631
  -1   9  20      694.59      553.17    145.38 o   0.55892
   1   9  20        9.23       13.68    149.44 o   0.57513
   3   9  20     4632.25     4609.21    204.65 o   0.59465
 -18  10  20      311.37      262.91    137.28 o   0.60281
 -16  10  20        2.20        1.01    372.83 o   0.58650
 -14  10  20     1619.15     1609.35    193.00 o   0.57361
 -12  10  20     3295.38     3840.25    213.77 o   0.56437
 -10  10  20       92.23        2.53    293.81 o   0.55898
  -8  10  20     5445.24     5389.82    230.99 o   0.55753
  -6  10  20     3464.89     2892.98    205.66 o   0.56006
  -4  10  20        5.41        4.56    296.34 o   0.56651
  -2  10  20       42.86        0.51    142.85 o   0.57676
   0  10  20      704.94      711.80    147.15 o   0.59060
   2  10  20     1015.82      943.22    146.90 o   0.60780
 -15  11  20      294.88      549.11    142.85 o   0.60552
 -13  11  20     1957.43     2072.35    171.22 o   0.59491
 -11  11  20     1138.76     1138.24    182.87 o   0.58791
  -9  11  20      551.19      573.43    163.11 o   0.58463
  -7  11  20     4151.18     4726.22    246.70 o   0.58515
  -5  11  20      469.01       14.69    349.53 o   0.58945
  -3  11  20      464.87      385.49    139.30 o   0.59745
  -1  11  20      115.36       64.33    131.20 o   0.60900
 -10  12  20      102.39        0.00    324.20 o   0.61383
  -8  12  20      137.77      169.19    144.37 o   0.61251
  -6  12  20      565.00      428.55    156.53 o   0.61482
 -27   1  21       36.07        1.01    348.51 o   0.60768
 -25   1  21       14.52        5.57    319.64 o   0.57514
 -23   1  21        1.25      151.46    151.97 o   0.54475
 -21   1  21      350.54      313.56    134.24 o   0.51688
 -19   1  21       28.50      110.94    122.08 o   0.49195
 -17   1  21       43.61        1.01    211.74 o   0.47044
 -15   1  21      125.09       12.66    243.15 o   0.45284
 -13   1  21      152.98       25.83    124.61 o   0.43960
 -11   1  21       25.81        4.05    102.33 o   0.43114
  -9   1  21       16.86       43.06    205.66 o   0.42774
  -7   1  21      328.41      281.14    131.71 o   0.42952
  -5   1  21     1291.60     1020.72    123.60 o   0.43641
  -3   1  21        5.81        5.07    213.77 o   0.44818
  -1   1  21      137.33      204.65    105.87 o   0.46446
   1   1  21        3.73        0.00    206.17 o   0.48480
   3   1  21      226.67       46.60    151.46 o   0.50870
   5   1  21        8.75        1.52    276.08 o   0.53569
   7   1  21      230.89      247.71    141.33 o   0.56534
   9   1  21      441.56      417.91    134.75 o   0.59723
 -26   2  21        2.87        0.00    134.24 o   0.59486
 -24   2  21       35.41       34.45    328.76 o   0.56356
 -22   2  21      717.77      889.02    171.22 o   0.53459
 -20   2  21       21.12        2.03    288.23 o   0.50835
 -18   2  21        5.77       89.66    131.20 o   0.48528
 -16   2  21       36.69        9.62    244.16 o   0.46585
 -14   2  21     1192.47      959.43    142.85 o   0.45054
 -12   2  21      245.56      343.45    109.42 o   0.43977
 -10   2  21      371.51      285.19    108.91 o   0.43388
  -8   2  21     2402.30     2404.14    140.82 o   0.43308
  -6   2  21       10.23        3.55    215.29 o   0.43738
  -4   2  21      292.66        0.51    232.01 o   0.44664
  -2   2  21     2237.92     2207.60    133.73 o   0.46057
   0   2  21      466.45      540.58     88.89 o   0.47876
   2   2  21      443.30      384.48    147.41 o   0.50073
   4   2  21      627.21      760.86    147.41 o   0.52603
   6   2  21     2296.17     2084.50    185.40 o   0.55418
   8   2  21      324.74      273.54    154.50 o   0.58479
 -25   3  21        0.14        0.00    337.37 o   0.58522
 -23   3  21      821.90      686.39    181.35 o   0.55538
 -21   3  21     1899.78     1807.41    184.39 o   0.52807
 -19   3  21      578.07      700.07    139.81 o   0.50370
 -17   3  21       18.60       36.98    244.16 o   0.48272
 -15   3  21      376.69       28.87    271.52 o   0.46557
 -13   3  21      121.58        2.03    211.74 o   0.45271
 -11   3  21      265.53      354.09    109.92 o   0.44450
  -9   3  21      146.75      253.28    108.91 o   0.44120
  -7   3  21        1.05        6.59    106.38 o   0.44293
  -5   3  21       26.64        6.59    220.86 o   0.44961
  -3   3  21      515.10      512.64    123.09 o   0.46105
  -1   3  21      617.43      446.28    132.72 o   0.47689
   1   3  21     2000.01     1743.59    165.14 o   0.49671
   3   3  21     2418.76     2437.07    175.78 o   0.52007
   5   3  21      483.83      434.12    155.51 o   0.54650
   7   3  21      347.22      523.28    153.99 o   0.57559
   9   3  21     1527.15     1547.55    153.99 o   0.60695
 -26   4  21       22.63      319.13    137.28 o   0.60943
 -24   4  21      453.12       83.58    327.24 o   0.57892
 -22   4  21     1408.70     2121.99    181.35 o   0.55076
 -20   4  21      298.22       18.74    308.50 o   0.52533
 -18   4  21      217.15      235.55    130.69 o   0.50304
 -16   4  21      199.67       25.83    267.46 o   0.48432
 -14   4  21     2446.50     2455.81    151.46 o   0.46961
 -12   4  21      852.87      918.40    118.54 o   0.45929
 -10   4  21     1151.38      980.70    124.61 o   0.45365
  -8   4  21      793.64      742.62    112.46 o   0.45288
  -6   4  21      848.21      805.94    120.56 o   0.45700
  -4   4  21      318.09        3.04    226.94 o   0.46587
  -2   4  21       64.19       30.90    120.06 o   0.47924
   0   4  21      164.22      173.47    171.57 o   0.49674
   2   4  21     3794.34     3527.19    191.99 o   0.51796
   4   4  21     1150.55     1279.07    153.99 o   0.54245
   6   4  21      704.92      725.40    154.50 o   0.56979
   8   4  21       14.06        0.00    303.94 o   0.59960
 -25   5  21      261.49      468.06    142.34 o   0.60488
 -23   5  21      724.66      818.10    169.19 o   0.57606
 -21   5  21       43.09        2.53    310.02 o   0.54978
 -19   5  21        4.43        1.01    142.34 o   0.52641
 -17   5  21      300.03        1.52    286.71 o   0.50637
 -15   5  21      893.11     1314.53    163.11 o   0.49005
 -13   5  21     3255.12     3092.05    176.28 o   0.47785
 -11   5  21      166.03      209.21    109.92 o   0.47008
  -9   5  21      221.34        0.51    111.44 o   0.46696
  -7   5  21     1288.18     1153.95    144.37 o   0.46859
  -5   5  21     1211.86     1038.96    150.45 o   0.47492
  -3   5  21      138.87      125.12    125.63 o   0.48576
  -1   5  21       35.26       83.58    248.22 o   0.50082
   1   5  21      398.11      271.52    152.48 o   0.51973
   3   5  21     1389.55     1688.88    174.26 o   0.54210
   5   5  21      570.02      927.01    157.54 o   0.56750
   7   5  21        0.86        1.01    274.56 o   0.59557
 -24   6  21      270.43        1.52    344.46 o   0.60365
 -22   6  21      160.28        1.52    317.11 o   0.57670
 -20   6  21       44.85        3.04    281.14 o   0.55246
 -18   6  21       58.43       28.87    135.76 o   0.53131
 -16   6  21      566.74      592.17    159.06 o   0.51362
 -14   6  21      517.93      333.82    149.94 o   0.49978
 -12   6  21      452.17      633.20    135.25 o   0.49009
 -10   6  21       28.19       80.54    119.55 o   0.48481
  -8   6  21      261.11        5.07    241.12 o   0.48409
  -6   6  21     3749.16     3889.38    198.57 o   0.48795
  -4   6  21      270.85        1.01    267.46 o   0.49627
  -2   6  21      773.55      599.77    140.32 o   0.50884
   0   6  21      192.64      184.78     99.12 o   0.52535
   2   6  21      989.03     1088.60    160.07 o   0.54546
   4   6  21     2918.73     3023.67    198.57 o   0.56876
   6   6  21      941.66      958.92    140.82 o   0.59490
 -23   7  21      500.79      806.45    144.37 o   0.60576
 -21   7  21       85.43        2.53    292.79 o   0.58082
 -19   7  21      260.56       48.63    287.22 o   0.55875
 -17   7  21      658.71      453.37    161.59 o   0.53991
 -15   7  21      540.99      784.66    153.49 o   0.52464
 -13   7  21      151.98       46.10    268.48 o   0.51326
 -11   7  21      773.80      839.37    138.80 o   0.50603
  -9   7  21      395.76      494.40    135.25 o   0.50314
  -7   7  21     2489.39     2330.19    180.34 o   0.50465
  -5   7  21     3450.95     3537.83    195.53 o   0.51053
  -3   7  21        0.29        1.52    137.78 o   0.52063
  -1   7  21     1062.90      914.85    159.57 o   0.53471
   1   7  21      182.38       16.72    296.85 o   0.55246
   3   7  21     2223.22     2426.43    195.03 o   0.57355
   5   7  21     2320.44     2506.47    169.70 o   0.59762
 -22   8  21      952.35      668.66    163.11 o   0.61116
 -20   8  21       84.38        3.55    319.64 o   0.58835
 -18   8  21        3.80       70.92    291.78 o   0.56853
 -16   8  21     3030.58     2936.03    207.69 o   0.55204
 -14   8  21     1137.65      958.92    176.28 o   0.53918
 -12   8  21      502.48      618.51    152.48 o   0.53022
 -10   8  21        5.95       38.50    270.50 o   0.52534
  -8   8  21     2565.64     1955.84    197.56 o   0.52468
  -6   8  21     4093.05     3574.30    214.28 o   0.52823
  -4   8  21      255.17      224.91    147.41 o   0.53593
  -2   8  21      373.50      104.35    307.99 o   0.54759
   0   8  21     1406.41     1492.42    123.72 o   0.56297
   2   8  21      464.64      151.46    174.76 o   0.58178
   4   8  21     1120.46      907.76    154.50 o   0.60368
 -19   9  21      201.12      227.45    127.15 o   0.59916
 -17   9  21     1331.38     1101.77    189.45 o   0.58163
 -15   9  21     2311.70     2338.29    193.00 o   0.56748
 -13   9  21      568.38      587.61    174.26 o   0.55698
 -11   9  21       96.99       67.37    277.60 o   0.55033
  -9   9  21     1165.56      958.92    168.18 o   0.54767
  -7   9  21     3443.85     3829.10    217.32 o   0.54905
  -5   9  21     1733.96     1762.33    179.32 o   0.55446
  -3   9  21     1103.79     1213.22    164.13 o   0.56377
  -1   9  21     1345.54     1449.27    166.66 o   0.57680
   1   9  21     1812.81     1391.53    194.01 o   0.59330
   3   9  21      904.45      655.49    170.71 o   0.61298
 -18  10  21      610.62      478.19    162.61 o   0.61308
 -16  10  21     2218.13     2517.11    171.22 o   0.59782
 -14  10  21      797.16      958.92    179.83 o   0.58597
 -12  10  21      383.56      169.70    168.69 o   0.57773
 -10  10  21        9.13       82.57    290.26 o   0.57326
  -8  10  21     1930.63     2051.58    195.53 o   0.57265
  -6  10  21     2368.86     2319.55    194.52 o   0.57591
  -4  10  21     3554.99     3178.68    216.30 o   0.58298
  -2  10  21      301.79        7.09    155.01 o   0.59371
   0  10  21     1548.39     1481.82    109.96 o   0.60793
 -13  11  21      443.22      658.53    141.84 o   0.60722
 -11  11  21      271.61      171.72    138.29 o   0.60112
  -9  11  21      576.83      320.15    142.34 o   0.59869
  -7  11  21     1747.72     1775.50    162.10 o   0.59996
  -5  11  21     2092.98     2158.97    168.18 o   0.60491
  -3  11  21     1770.14     1725.35    166.66 o   0.61346
 -26   0  22     2428.99     2552.57    181.35 o   0.59820
 -24   0  22     6155.40     6695.74    259.36 o   0.56789
 -22   0  22     2315.22     2475.57    175.78 o   0.54001
 -20   0  22     2016.68     1592.63    170.20 o   0.51494
 -18   0  22      958.26     1001.98    133.73 o   0.49311
 -16   0  22     4250.25     3632.56    205.66 o   0.47497
 -14   0  22    11899.40    10943.77    437.16 o   0.46096
 -12   0  22     9074.84     9207.27    314.07 o   0.45146
 -10   0  22     9067.96     8475.29    420.95 o   0.44675
  -8   0  22    28201.53    28669.89    724.89 o   0.44700
  -6   0  22       11.25       60.79    211.74 o   0.45219
  -4   0  22       84.60       55.72    208.20 o   0.46215
  -2   0  22       56.18       68.89    114.48 o   0.47659
   0   0  22     2209.62     2271.93    158.05 o   0.49511
   2   0  22    14142.91    14096.10    557.72 o   0.51728
   4   0  22     5218.29     4584.39    220.35 o   0.54265
   6   0  22      172.38       37.99    290.26 o   0.57079
   8   0  22     2018.18     1972.55    156.53 o   0.60132
 -27   1  22      181.49        2.03    372.32 o   0.61534
 -25   1  22     5609.14     6373.56    256.83 o   0.58402
 -23   1  22     2892.24     2695.42    216.30 o   0.55494
 -21   1  22      130.31       44.58    246.70 o   0.52848
 -19   1  22      215.16      294.31    130.19 o   0.50504
 -17   1  22      691.71      565.32    141.33 o   0.48506
 -15   1  22     7259.70     7137.97    315.08 o   0.46898
 -13   1  22     7479.21     7594.38    300.90 o   0.45722
 -11   1  22       28.90      150.45    103.34 o   0.45012
  -9   1  22    11781.82    11889.01    445.27 o   0.44789
  -7   1  22     7855.83     8419.57    324.20 o   0.45061
  -5   1  22      600.25      774.03    117.52 o   0.45819
  -3   1  22      597.41      667.65    118.54 o   0.47039
  -1   1  22      298.22      442.23    118.03 o   0.48687
   1   1  22    10816.20    11610.40    439.19 o   0.50721
   3   1  22    10915.36    10759.38    465.53 o   0.53097
   5   1  22      832.46      614.46    160.58 o   0.55771
   7   1  22     1267.59     1202.58    171.22 o   0.58703
 -26   2  22     1220.81     1491.32    165.65 o   0.60307
 -24   2  22     4494.74     4713.05    249.23 o   0.57302
 -22   2  22     1290.18     1506.52    185.91 o   0.54540
 -20   2  22       53.17        5.07    152.98 o   0.52059
 -18   2  22      611.77      695.00    139.81 o   0.49900
 -16   2  22     6552.45     6951.55    245.68 o   0.48109
 -14   2  22     3200.76     3153.86    167.17 o   0.46726
 -12   2  22      833.77      791.76    126.13 o   0.45789
 -10   2  22      265.30      127.15    196.04 o   0.45325
  -8   2  22     5644.29     5648.67    231.50 o   0.45349
  -6   2  22     7437.64     7355.79    329.77 o   0.45861
  -4   2  22     2199.47     2158.46    149.44 o   0.46844
  -2   2  22      525.58      605.85    118.03 o   0.48269
   0   2  22     5228.14     5217.99    150.75 o   0.50098
   2   2  22     6435.41     6518.44    246.70 o   0.52291
   4   2  22     2993.72     3169.05    189.96 o   0.54801
   6   2  22       63.43      160.58    144.37 o   0.57589
   8   2  22     3911.03     3944.09    190.47 o   0.60616
 -25   3  22     1471.82     1122.54    196.55 o   0.59395
 -23   3  22     1877.87     2174.67    190.97 o   0.56539
 -21   3  22     2441.81     2737.97    196.04 o   0.53943
 -19   3  22     1601.92     1661.52    163.62 o   0.51649
 -17   3  22     3366.72     3219.20    200.60 o   0.49697
 -15   3  22     7031.22     6747.91    275.06 o   0.48129
 -13   3  22       37.42       70.41    221.37 o   0.46984
 -11   3  22        3.09       21.28    226.94 o   0.46293
  -9   3  22     1648.18     1857.56    145.89 o   0.46076
  -7   3  22     5283.65     5490.12    221.37 o   0.46341
  -5   3  22     3371.89     3865.57    153.49 o   0.47078
  -3   3  22        9.70        1.01    228.46 o   0.48266
  -1   3  22     2546.99     2735.44    168.18 o   0.49874
   1   3  22     7379.22     7404.92    284.18 o   0.51862
   3   3  22     3488.20     3238.96    194.52 o   0.54188
   5   3  22      908.92      872.30    158.55 o   0.56810
   7   3  22      719.77      597.24    136.27 o   0.59691
 -24   4  22     1412.77     1321.62    194.52 o   0.58813
 -22   4  22     2152.95     2172.64    200.09 o   0.56125
 -20   4  22      451.09      578.49    150.45 o   0.53717
 -18   4  22     2919.40     3324.06    193.51 o   0.51629
 -16   4  22     8997.22     8258.99    396.64 o   0.49899
 -14   4  22      872.73      692.47    146.40 o   0.48567
 -12   4  22      205.88      324.20    120.06 o   0.47666
 -10   4  22     1084.36      985.77    134.24 o   0.47221
  -8   4  22     7284.76     7197.23    286.71 o   0.47244
  -6   4  22     4557.76     4633.52    193.51 o   0.47736
  -4   4  22     5704.33     5419.20    209.21 o   0.48680
  -2   4  22      699.23      748.19    137.28 o   0.50053
   0   4  22     7811.78     7872.89    216.37 o   0.51820
   2   4  22     5557.68     5488.09    220.35 o   0.53942
   4   4  22     2069.30     1897.58    174.76 o   0.56380
   6   4  22      145.99        0.51    282.66 o   0.59093
 -25   5  22      445.34       13.68    409.30 o   0.61333
 -23   5  22     1488.28     2189.87    192.49 o   0.58571
 -21   5  22     2803.80     3102.69    210.22 o   0.56070
 -19   5  22      390.90      536.45    150.96 o   0.53866
 -17   5  22     8201.07     8747.82    311.03 o   0.51998
 -15   5  22     6274.03     6457.15    239.60 o   0.50501
 -13   5  22      405.40      469.58    131.20 o   0.49411
 -11   5  22      375.41       50.15    236.06 o   0.48754
  -9   5  22     1772.89     1719.78    152.48 o   0.48549
  -7   5  22     6592.78     6693.20    287.22 o   0.48800
  -5   5  22    13880.01    11967.02    516.19 o   0.49500
  -3   5  22      102.55       30.39    259.36 o   0.50632
  -1   5  22     4543.13     4422.79    207.69 o   0.52167
   1   5  22     7822.89     7620.21    341.93 o   0.54070
   3   5  22     1325.43     1222.84    180.84 o   0.56305
   5   5  22      787.10      924.48    171.22 o   0.58833
   7   5  22      403.62      738.57    149.94 o   0.61619
 -24   6  22     1050.32     1221.83    173.75 o   0.61249
 -22   6  22     1708.07     2079.44    191.99 o   0.58673
 -20   6  22      357.11        1.01    296.85 o   0.56374
 -18   6  22     3839.72     3725.26    219.34 o   0.54387
 -16   6  22     7010.82     6698.27    271.52 o   0.52748
 -14   6  22     1207.88     1347.46    148.93 o   0.51490
 -12   6  22       62.15       26.85    130.19 o   0.50641
 -10   6  22      153.57       61.80    124.61 o   0.50222
  -8   6  22     1819.05     1794.24    159.06 o   0.50244
  -6   6  22     8081.01     8378.03    325.72 o   0.50706
  -4   6  22     3970.38     4240.43    191.99 o   0.51597
  -2   6  22      859.43      786.18    150.96 o   0.52894
   0   6  22     5504.77     5138.99    161.19 o   0.54569
   2   6  22     3248.70     3401.06    212.76 o   0.56588
   4   6  22      860.23     1153.95    167.67 o   0.58916
   6   6  22      125.39        0.51    145.38 o   0.61518
 -23   7  22      946.62      833.80    170.71 o   0.61494
 -21   7  22      258.13      153.99    175.27 o   0.59117
 -19   7  22      405.02      469.08    155.51 o   0.57031
 -17   7  22     2491.91     2498.87    208.70 o   0.55269
 -15   7  22     1573.87     2056.14    175.27 o   0.53864
 -13   7  22     1152.36     1249.69    158.55 o   0.52843
 -11   7  22       68.44        2.53    263.92 o   0.52229
  -9   7  22     2298.00     2240.52    182.36 o   0.52037
  -7   7  22     3855.77     3771.86    205.66 o   0.52272
  -5   7  22     4504.41     5035.23    219.34 o   0.52926
  -3   7  22        0.25        1.52    250.75 o   0.53986
  -1   7  22      448.33      754.78    147.92 o   0.55428
   1   7  22     1540.43     1426.99    191.48 o   0.57223
   3   7  22     2204.14     2017.13    202.12 o   0.59340
 -20   8  22       31.79        5.07    137.28 o   0.59895
 -18   8  22       54.22       53.19    327.75 o   0.58029
 -16   8  22     1525.67     1668.62    191.48 o   0.56496
 -14   8  22     3312.53     3294.68    213.77 o   0.55323
 -12   8  22      887.95     1010.59    163.11 o   0.54534
 -10   8  22     1737.72     1823.12    174.26 o   0.54145
  -8   8  22     4153.33     4039.83    212.25 o   0.54165
  -6   8  22     1418.64     1296.29    185.91 o   0.54594
  -4   8  22      802.07      703.61    157.03 o   0.55422
  -2   8  22       88.53       32.93    294.31 o   0.56632
   0   8  22       60.37       15.59    222.01 o   0.58199
   2   8  22     3125.47     3052.54    182.36 o   0.60097
 -19   9  22      193.57      291.27    139.30 o   0.60995
 -17   9  22      114.57        4.05    179.32 o   0.59351
 -15   9  22     2451.05     2186.83    211.24 o   0.58045
 -13   9  22     3887.92     3605.20    215.80 o   0.57099
 -11   9  22      180.82      105.36    160.07 o   0.56532
  -9   9  22     3324.94     3768.82    210.22 o   0.56354
  -7   9  22     1594.24     1938.11    182.87 o   0.56570
  -5   9  22      178.15       34.45    145.89 o   0.57176
  -3   9  22      108.97      142.85    291.27 o   0.58159
  -1   9  22        8.11       59.77    268.98 o   0.59499
   1   9  22     1185.45     1143.31    167.17 o   0.61175
 -16  10  22      148.59        2.03    151.97 o   0.60977
 -14  10  22     3245.53     3168.55    196.04 o   0.59892
 -12  10  22      790.00      863.18    178.82 o   0.59163
 -10  10  22     1668.70     2071.84    185.40 o   0.58805
  -8  10  22     4202.98     4103.66    239.60 o   0.58824
  -6  10  22        5.00        4.56    159.57 o   0.59219
  -4  10  22      141.79       25.83    295.83 o   0.59983
  -2  10  22      150.31      331.29    129.17 o   0.61103
 -11  11  22       83.33        0.51    353.58 o   0.61487
  -9  11  22     1039.73      981.21    162.61 o   0.61324
  -7  11  22      577.58      579.00    150.96 o   0.61523
 -25   1  23        2.16        3.04    177.30 o   0.59362
 -23   1  23        0.06        0.00    163.62 o   0.56585
 -21   1  23       20.32        1.01    271.01 o   0.54077
 -19   1  23      164.00        4.05    259.87 o   0.51877
 -17   1  23       85.21      205.16    131.20 o   0.50026
 -15   1  23      751.28      816.58    149.44 o   0.48564
 -13   1  23      334.25      420.95    128.16 o   0.47526
 -11   1  23      636.63      770.48    118.54 o   0.46941
  -9   1  23      543.77      500.48    123.09 o   0.46825
  -7   1  23        9.32       15.70    223.39 o   0.47183
  -5   1  23      285.54      232.01    128.16 o   0.48003
  -3   1  23      391.29      380.43    115.50 o   0.49263
  -1   1  23       57.19        0.00    276.08 o   0.50929
   1   1  23      938.20      743.63    176.79 o   0.52964
   3   1  23       18.49        2.53    270.00 o   0.55327
   5   1  23      385.76      361.18    145.89 o   0.57977
   7   1  23        0.16        2.53    132.21 o   0.60878
 -26   2  23       81.45        3.04    371.82 o   0.61199
 -24   2  23        3.54        5.07    310.52 o   0.58319
 -22   2  23      140.86       46.60    322.17 o   0.55690
 -20   2  23       25.24        6.59    294.31 o   0.53349
 -18   2  23       19.84       48.63    259.36 o   0.51335
 -16   2  23      577.66      928.53    146.90 o   0.49687
 -14   2  23        5.38        3.55    251.76 o   0.48445
 -12   2  23     1922.05     1816.03    161.09 o   0.47638
 -10   2  23       30.18       44.58    110.43 o   0.47290
  -8   2  23     1218.23     1097.72    151.46 o   0.47410
  -6   2  23      458.18      589.64    137.28 o   0.47995
  -4   2  23     1629.98     1507.02    153.99 o   0.49029
  -2   2  23       31.10       91.18    209.21 o   0.50484
   0   2  23     3326.12     3339.19    134.86 o   0.52324
   2   2  23      579.05      600.78    159.57 o   0.54511
   4   2  23      573.12      639.79    158.05 o   0.57004
   6   2  23      643.01      620.03    136.27 o   0.59766
 -25   3  23       26.35        1.01    328.76 o   0.60339
 -23   3  23      280.00       94.22    176.79 o   0.57609
 -21   3  23        2.18        2.03    291.78 o   0.55148
 -19   3  23       83.52      102.83    280.64 o   0.52993
 -17   3  23        1.00        0.51    287.22 o   0.51182
 -15   3  23     2481.67     2480.13    178.31 o   0.49754
 -13   3  23      582.83      563.30    135.25 o   0.48741
 -11   3  23      149.76       67.37    117.02 o   0.48171
  -9   3  23     1108.36     1146.35    139.81 o   0.48058
  -7   3  23      319.38      255.81    137.28 o   0.48407
  -5   3  23      952.25     1016.16    141.84 o   0.49206
  -3   3  23      625.76      691.46    133.73 o   0.50436
  -1   3  23     1554.92     1316.55    162.10 o   0.52065
   1   3  23     3601.12     3786.55    211.74 o   0.54057
   3   3  23        5.69       41.54    274.56 o   0.56374
   5   3  23     1519.79     1512.09    183.88 o   0.58977
 -24   4  23      472.42      496.94    140.82 o   0.59805
 -22   4  23      336.43      114.48    172.23 o   0.57244
 -20   4  23        8.00       47.11    254.80 o   0.54969
 -18   4  23       26.33      167.17    141.33 o   0.53016
 -16   4  23     1436.31     1504.49    177.30 o   0.51423
 -14   4  23     1273.26      846.47    158.05 o   0.50223
 -12   4  23       20.66        1.01    120.06 o   0.49445
 -10   4  23     1122.10      956.39    156.53 o   0.49110
  -8   4  23      289.93      324.20    127.65 o   0.49226
  -6   4  23       36.44        0.51    243.15 o   0.49790
  -4   4  23     1077.97      999.45    142.34 o   0.50787
  -2   4  23       38.38       27.86    131.20 o   0.52192
   0   4  23     4485.63     4220.16    154.20 o   0.53974
   2   4  23     1346.52     1016.16    171.22 o   0.56097
   4   4  23       96.72        1.52    296.85 o   0.58523
   6   4  23       86.32      325.21    140.32 o   0.61217
 -23   5  23      372.84      440.20    147.92 o   0.59605
 -21   5  23       24.02        1.01    162.10 o   0.57230
 -19   5  23        1.12        3.55    315.08 o   0.55156
 -17   5  23      112.62      201.61    161.09 o   0.53419
 -15   5  23      892.82     1108.86    165.65 o   0.52052
 -13   5  23      237.51       96.25    257.84 o   0.51085
 -11   5  23       10.10      135.25    125.63 o   0.50541
  -9   5  23     1548.36     1753.21    155.51 o   0.50433
  -7   5  23      563.75      565.83    148.93 o   0.50766
  -5   5  23        0.60        1.01    284.18 o   0.51529
  -3   5  23      558.63      673.22    142.34 o   0.52704
  -1   5  23      242.23        6.08    286.71 o   0.54265
   1   5  23     1109.11      913.33    169.70 o   0.56179
   3   5  23     1698.98     1900.62    194.52 o   0.58412
   5   5  23      306.56      395.62    133.73 o   0.60928
 -22   6  23       61.13        3.55    325.21 o   0.59744
 -20   6  23      331.51      576.47    147.92 o   0.57567
 -18   6  23      299.69       88.14    319.13 o   0.55706
 -16   6  23      171.73       41.03    298.37 o   0.54192
 -14   6  23        3.09       17.22    133.73 o   0.53055
 -12   6  23      672.61      835.32    141.84 o   0.52319
 -10   6  23      648.37      202.12    274.56 o   0.52002
  -8   6  23     4233.69     3947.64    199.08 o   0.52112
  -6   6  23     1125.36      860.14    166.15 o   0.52645
  -4   6  23      377.20        6.59    286.71 o   0.53589
  -2   6  23      970.55      890.54    148.93 o   0.54923
   0   6  23        7.42        0.51    218.44 o   0.56619
   2   6  23      997.33      811.51    179.32 o   0.58646
   4   6  23     2155.88     2477.09    168.69 o   0.60970
 -21   7  23      247.81      409.81    139.30 o   0.60218
 -19   7  23      423.12        0.51    310.02 o   0.58250
 -17   7  23      824.29      847.98    172.23 o   0.56608
 -15   7  23        9.94       27.86    318.63 o   0.55320
 -13   7  23      696.06      453.88    154.50 o   0.54411
 -11   7  23       81.26       10.13    270.50 o   0.53901
  -9   7  23     2039.76     1839.33    186.92 o   0.53800
  -7   7  23     7240.21     7553.85    292.29 o   0.54112
  -5   7  23       18.80       57.24    143.86 o   0.54828
  -3   7  23      712.80      698.04    165.65 o   0.55934
  -1   7  23      495.51      638.27    163.11 o   0.57407
   1   7  23        4.19        4.05    295.33 o   0.59220
   3   7  23     2069.23     2246.10    176.79 o   0.61342
 -20   8  23       50.66        3.04    348.51 o   0.61020
 -18   8  23     1449.60     1743.59    196.55 o   0.59267
 -16   8  23      878.94      789.22    182.87 o   0.57846
 -14   8  23      364.00        2.03    350.03 o   0.56782
 -12   8  23      612.19      279.62    161.09 o   0.56095
 -10   8  23      843.53      728.44    173.75 o   0.55800
  -8   8  23     5447.93     5514.43    248.22 o   0.55902
  -6   8  23     1810.12     1783.10    186.92 o   0.56399
  -4   8  23      233.10      248.22    154.50 o   0.57281
  -2   8  23     1117.19      956.39    191.48 o   0.58531
   0   8  23      316.28      439.38    121.53 o   0.60126
 -17   9  23     1642.91     1550.08    168.18 o   0.60600
 -15   9  23     1058.60      724.38    147.92 o   0.59399
 -13   9  23      215.16        6.59    312.55 o   0.58553
 -11   9  23       17.50        0.51    157.03 o   0.58079
  -9   9  23     1703.33     1724.84    188.44 o   0.57986
  -7   9  23     3225.15     3172.09    209.21 o   0.58275
  -5   9  23      835.97      859.13    169.19 o   0.58941
  -3   9  23       21.19        0.00    127.15 o   0.59971
  -1   9  23     1477.78     1296.29    164.13 o   0.61347
 -14  10  23      636.30      420.95    165.65 o   0.61242
 -12  10  23        0.02        5.57    316.60 o   0.60606
 -10  10  23      103.48        1.01    361.18 o   0.60333
  -8  10  23      912.79      920.42    146.40 o   0.60427
  -6  10  23     1690.79     1778.03    162.10 o   0.60887
 -24   0  24      972.51      980.20    184.39 o   0.58910
 -22   0  24        1.56        7.60    286.71 o   0.56390
 -20   0  24       56.09        6.08    251.25 o   0.54164
 -18   0  24       41.24       46.10    128.16 o   0.52269
 -16   0  24    10073.08    10101.86    334.33 o   0.50743
 -14   0  24     1324.24     1272.48    151.97 o   0.49620
 -12   0  24      335.27      254.29    126.64 o   0.48926
 -10   0  24    20399.03    19069.53    677.27 o   0.48682
  -8   0  24     3202.69     3597.60    194.01 o   0.48893
  -6   0  24      313.85      374.35    131.20 o   0.49553
  -4   0  24      988.84      938.15    149.44 o   0.50646
  -2   0  24     4779.57     5570.66    205.66 o   0.52144
   0   0  24     7601.85     7896.80    278.10 o   0.54012
   2   0  24     3759.43     3651.30    202.62 o   0.56215
   4   0  24        3.53       78.52    281.65 o   0.58715
   6   0  24      331.79      283.17    145.38 o   0.61475
 -25   1  24     2760.72     3339.26    188.44 o   0.60390
 -23   1  24      260.20        2.53    276.08 o   0.57742
 -21   1  24      264.48       53.19    287.73 o   0.55370
 -19   1  24        6.96        0.00    235.55 o   0.53310
 -17   1  24     3450.51     3675.61    195.53 o   0.51600
 -15   1  24     2973.30     3417.77    179.83 o   0.50275
 -13   1  24      487.20      382.45    129.68 o   0.49366
 -11   1  24     1331.08     1538.43    143.86 o   0.48897
  -9   1  24     8996.14     9548.69    329.27 o   0.48880
  -7   1  24     4267.37     4356.94    193.00 o   0.49316
  -5   1  24      971.40      792.26    142.85 o   0.50193
  -3   1  24      118.20        0.00    124.11 o   0.51488
  -1   1  24    10052.99    10617.03    414.37 o   0.53172
   1   1  24     5289.97     5373.61    222.38 o   0.55207
   3   1  24     2069.59     1865.67    177.80 o   0.57557
   5   1  24        9.34       79.53    130.19 o   0.60186
 -24   2  24     1009.30     1326.18    148.93 o   0.59404
 -22   2  24      373.81      470.09    166.15 o   0.56906
 -20   2  24      992.08     1343.91    175.27 o   0.54701
 -18   2  24     1154.97     1246.14    174.26 o   0.52826
 -16   2  24     3815.67     3588.99    215.29 o   0.51316
 -14   2  24      109.73      276.08    124.11 o   0.50205
 -12   2  24      136.32      112.96    252.27 o   0.49520
 -10   2  24     3521.11     3826.06    195.53 o   0.49279
  -8   2  24     9908.61    10498.50    399.68 o   0.49487
  -6   2  24     3411.91     3586.97    183.88 o   0.50140
  -4   2  24      647.46      368.27    136.77 o   0.51220
  -2   2  24     2889.34     2636.15    182.87 o   0.52701
   0   2  24     8339.49     7915.22    235.88 o   0.54551
   2   2  24     3689.52     4250.06    208.20 o   0.56733
   4   2  24     1194.49     1514.11    170.20 o   0.59211
 -25   3  24     2078.59     1921.90    186.41 o   0.61351
 -23   3  24      642.50      577.99    181.35 o   0.58747
 -21   3  24       93.98        2.53    306.98 o   0.56417
 -19   3  24     2729.00     2702.51    202.12 o   0.54396
 -17   3  24     4101.94     4106.19    217.82 o   0.52721
 -15   3  24     1487.91     1642.27    170.20 o   0.51425
 -13   3  24      134.75       10.13    256.83 o   0.50537
 -11   3  24     1144.11     1298.83    151.97 o   0.50079
  -9   3  24     6717.57     6398.89    271.52 o   0.50063
  -7   3  24     4288.07     4198.39    215.80 o   0.50488
  -5   3  24     1066.00      872.81    157.03 o   0.51345
  -3   3  24     1488.76     1289.20    158.55 o   0.52612
  -1   3  24     6538.25     6543.77    252.77 o   0.54260
   1   3  24     4764.28     5369.56    237.07 o   0.56256
   3   3  24     1391.66     1705.59    187.43 o   0.58565
   5   3  24       29.87      107.39    276.58 o   0.61150
 -24   4  24      899.12      933.09    159.06 o   0.60863
 -22   4  24     1280.17     1113.42    187.43 o   0.58428
 -20   4  24      764.28      582.55    159.06 o   0.56282
 -18   4  24     4627.43     4746.99    232.01 o   0.54461
 -16   4  24     5184.12     4786.50    224.41 o   0.52998
 -14   4  24      401.86      627.12    138.29 o   0.51923
 -12   4  24      505.84      622.56    126.64 o   0.51261
 -10   4  24     2011.42     2067.79    159.57 o   0.51028
  -8   4  24     4593.67     4961.78    211.24 o   0.51229
  -6   4  24     6814.97     6660.78    238.08 o   0.51860
  -4   4  24       86.34      178.82    130.69 o   0.52905
  -2   4  24     1526.96     1632.65    167.17 o   0.54341
   0   4  24     6131.91     5911.77    171.03 o   0.56136
   2   4  24     2778.29     2925.40    195.53 o   0.58259
   4   4  24      233.81      190.97    122.59 o   0.60674
 -23   5  24     1955.11     2065.25    169.19 o   0.60705
 -21   5  24      501.72      510.61    178.82 o   0.58453
 -19   5  24     3163.45     3052.04    230.99 o   0.56506
 -17   5  24     4300.90     4314.90    229.47 o   0.54895
 -15   5  24     1556.68     1649.87    177.30 o   0.53651
 -13   5  24      301.40      415.38    135.25 o   0.52801
 -11   5  24      164.92       27.86    141.33 o   0.52363
  -9   5  24     2146.37     2059.17    170.71 o   0.52347
  -7   5  24     9543.79     8735.16    353.07 o   0.52754
  -5   5  24     1019.76      967.53    157.03 o   0.53575
  -3   5  24      250.78      382.96    141.33 o   0.54790
  -1   5  24     4356.73     4964.81    220.86 o   0.56375
   1   5  24     4470.51     4702.42    234.54 o   0.58299
   3   5  24     1540.98     1565.28    150.96 o   0.60529
 -22   6  24     1177.03      950.31    160.58 o   0.60879
 -20   6  24      624.33      674.23    173.75 o   0.58823
 -18   6  24     3559.07     4128.48    225.42 o   0.57083
 -16   6  24      831.37      953.35    154.50 o   0.55689
 -14   6  24      413.77      300.90    145.38 o   0.54667
 -12   6  24        0.13        9.62    137.78 o   0.54039
 -10   6  24      378.17      497.95    151.97 o   0.53817
  -8   6  24     4761.21     4634.03    221.37 o   0.54008
  -6   6  24     5838.17     5759.10    234.03 o   0.54607
  -4   6  24      140.62      241.12    139.30 o   0.55600
  -2   6  24     2267.80     1919.87    195.03 o   0.56968
   0   6  24     2061.28     1876.38    134.47 o   0.58683
   2   6  24     2492.83     2600.18    176.28 o   0.60717
 -21   7  24       68.69       50.15    151.46 o   0.61382
 -19   7  24     1684.75     2140.22    161.09 o   0.59530
 -17   7  24     1843.05     1710.66    197.05 o   0.58003
 -15   7  24      643.16      517.20    165.14 o   0.56828
 -13   7  24      275.73      160.58    149.44 o   0.56026
 -11   7  24      467.92      672.21    144.37 o   0.55613
  -9   7  24     1971.25     2155.42    196.55 o   0.55598
  -7   7  24     4810.75     4590.47    242.64 o   0.55982
  -5   7  24      106.36      152.98    147.41 o   0.56756
  -3   7  24      925.40      707.67    172.23 o   0.57904
  -1   7  24      432.80      377.90    172.74 o   0.59406
   1   7  24      881.03     1050.61    156.02 o   0.61235
 -18   8  24      514.57      528.34    144.88 o   0.60563
 -16   8  24     2551.42     2689.34    224.91 o   0.59251
 -14   8  24      517.46       16.21    334.84 o   0.58292
 -12   8  24        1.07       12.16    283.17 o   0.57703
 -10   8  24     1019.18      798.34    183.38 o   0.57495
  -8   8  24     2354.56     2632.60    203.13 o   0.57674
  -6   8  24     1850.01     1637.21    197.56 o   0.58235
  -4   8  24      512.59      424.50    165.65 o   0.59168
  -2   8  24      826.43     1007.05    138.29 o   0.60455
 -15   9  24      974.14     1114.94    159.57 o   0.60805
 -13   9  24      279.45      187.43    131.71 o   0.60056
 -11   9  24      414.70      458.44    138.29 o   0.59671
  -9   9  24     2056.46     1823.12    163.11 o   0.59658
  -7   9  24     1524.78     1733.96    162.10 o   0.60015
  -5   9  24      150.73        0.51    340.41 o   0.60738
 -25   1  25      115.86        6.59    361.69 o   0.61484
 -23   1  25        2.23       62.31    268.48 o   0.58963
 -21   1  25      460.24      321.67    153.99 o   0.56723
 -19   1  25      120.43      248.72    143.36 o   0.54798
 -17   1  25      447.45      461.48    150.45 o   0.53222
 -15   1  25      187.15       16.72    137.28 o   0.52027
 -13   1  25     1921.80     1863.14    158.05 o   0.51239
 -11   1  25      434.03      324.71    138.29 o   0.50878
  -9   1  25      405.52      374.86    143.36 o   0.50952
  -7   1  25       26.12        1.01    264.43 o   0.51460
  -5   1  25      482.64      389.55    133.73 o   0.52388
  -3   1  25        0.06       12.16    139.30 o   0.53716
  -1   1  25      971.67      612.43    178.82 o   0.55415
   1   1  25      256.88        8.61    291.78 o   0.57451
   3   1  25       79.11        1.52    304.44 o   0.59790
 -24   2  25       72.46       14.18    144.88 o   0.60554
 -22   2  25       64.24      119.55    156.02 o   0.58184
 -20   2  25      487.43      216.30    306.98 o   0.56111
 -18   2  25     1071.64     1038.45    177.30 o   0.54369
 -16   2  25      353.41      469.58    153.49 o   0.52990
 -14   2  25      705.85      890.03    141.84 o   0.52004
 -12   2  25     2633.23     2768.36    179.32 o   0.51432
 -10   2  25       85.84      318.12    133.73 o   0.51290
  -8   2  25      613.16      259.36    155.01 o   0.51579
  -6   2  25     1397.77     1940.64    161.09 o   0.52294
  -4   2  25      381.95       12.16    280.13 o   0.53416
  -2   2  25     1687.77     1338.84    186.41 o   0.54922
   0   2  25     1971.25     2114.92    135.19 o   0.56780
   2   2  25       12.74        0.00    280.13 o   0.58958
   4   2  25      971.91      809.99    156.53 o   0.61421
 -23   3  25        1.32        0.51    136.77 o   0.59947
 -21   3  25      173.78      160.07    158.05 o   0.57745
 -19   3  25       20.71        0.00    156.02 o   0.55855
 -17   3  25     1217.83     1104.81    181.86 o   0.54310
 -15   3  25      489.60      681.33    153.99 o   0.53139
 -13   3  25      903.72      922.96    157.54 o   0.52368
 -11   3  25     1515.70     1357.08    170.20 o   0.52015
  -9   3  25      420.08      132.21    150.96 o   0.52087
  -7   3  25       72.80       28.87    268.48 o   0.52584
  -5   3  25     4701.37     4722.17    212.25 o   0.53493
  -3   3  25      924.32      814.05    160.58 o   0.54794
  -1   3  25     2686.42     2537.88    204.65 o   0.56460
   1   3  25      720.85      578.49    165.65 o   0.58460
   3   3  25     1080.26      990.84    149.94 o   0.60760
 -22   4  25      160.44      421.97    129.17 o   0.59673
 -20   4  25       13.69        1.52    285.19 o   0.57654
 -18   4  25       70.94        5.57    333.32 o   0.55960
 -16   4  25     1156.39     1013.12    168.69 o   0.54621
 -14   4  25        2.49        4.05    256.32 o   0.53665
 -12   4  25      776.87      947.78    143.36 o   0.53111
 -10   4  25      132.19        4.05    245.18 o   0.52973
  -8   4  25      161.11        4.56    286.21 o   0.53253
  -6   4  25     1568.89     1295.79    162.10 o   0.53945
  -4   4  25      288.15      196.55    142.34 o   0.55034
  -2   4  25     1925.27     1675.20    170.71 o   0.56497
   0   4  25     1979.09     1710.23    135.39 o   0.58305
   2   4  25      100.71      155.51    340.92 o   0.60427
 -21   5  25       78.26        2.03    303.94 o   0.59736
 -19   5  25       40.61      163.62    165.65 o   0.57912
 -17   5  25       63.11        0.00    305.96 o   0.56423
 -15   5  25      164.37      271.01    152.48 o   0.55297
 -13   5  25       23.86        2.03    265.95 o   0.54556
 -11   5  25     1336.63     1085.06    162.61 o   0.54217
  -9   5  25     1440.94     1378.86    172.74 o   0.54286
  -7   5  25      103.49        1.52    149.94 o   0.54763
  -5   5  25       80.34        0.00    138.80 o   0.55637
  -3   5  25      277.40       18.74    289.75 o   0.56889
  -1   5  25      517.65      301.91    165.65 o   0.58495
   1   5  25     1065.01     1247.16    149.94 o   0.60428
 -20   6  25     1269.15     1016.16    163.62 o   0.60136
 -18   6  25        4.21       75.98    158.05 o   0.58514
 -16   6  25      208.64       66.36    291.27 o   0.57235
 -14   6  25      237.04      343.96    146.40 o   0.56323
 -12   6  25        2.50       15.70    289.25 o   0.55796
 -10   6  25     2610.20     2179.23    203.64 o   0.55664
  -8   6  25     3260.58     3039.88    208.70 o   0.55931
  -6   6  25       53.11        3.04    295.33 o   0.56591
  -4   6  25     1378.27     1488.28    172.23 o   0.57630
  -2   6  25       30.81        0.51    153.49 o   0.59028
   0   6  25      123.77      218.14    121.78 o   0.60761
 -19   7  25      514.36      300.90    158.05 o   0.60866
 -17   7  25        3.07        5.07    330.79 o   0.59451
 -15   7  25      502.90      460.97    160.07 o   0.58384
 -13   7  25      899.22      918.40    166.66 o   0.57683
 -11   7  25       91.69       10.13    295.83 o   0.57362
  -9   7  25     5284.06     5289.52    250.24 o   0.57428
  -7   7  25     1775.95     2183.28    192.49 o   0.57879
  -5   7  25     1179.96     1377.85    180.34 o   0.58706
  -3   7  25      407.66      303.43    130.69 o   0.59894
  -1   7  25       28.49       93.21    135.76 o   0.61422
 -16   8  25      256.57        0.00    372.32 o   0.60707
 -14   8  25      773.05      922.96    139.81 o   0.59848
 -12   8  25       23.00      116.00    150.96 o   0.59352
 -10   8  25     2018.93     1810.45    206.17 o   0.59228
  -8   8  25     5037.37     4829.06    208.20 o   0.59479
  -6   8  25       18.13       23.81    128.16 o   0.60099
  -4   8  25      480.88       55.72    304.95 o   0.61079
 -13   9  25       72.56      294.31    136.77 o   0.61605
 -11   9  25      197.88      308.50    146.90 o   0.61305
  -9   9  25     2477.37     2677.69    193.00 o   0.61366
 -24   0  26      373.49      471.61    153.49 o   0.61288
 -22   0  26      300.56      489.34    153.99 o   0.59026
 -20   0  26      118.95      155.01    149.44 o   0.57065
 -18   0  26     2719.61     2650.33    198.07 o   0.55436
 -16   0  26     4890.92     5118.81    212.25 o   0.54169
 -14   0  26     1576.00     1450.79    165.14 o   0.53291
 -12   0  26     2794.10     2468.48    183.88 o   0.52820
 -10   0  26     4305.41     4814.37    213.77 o   0.52768
  -8   0  26     2358.96     2281.05    176.28 o   0.53136
  -6   0  26     1580.16     1741.56    163.11 o   0.53915
  -4   0  26     3372.43     2985.17    212.25 o   0.55088
  -2   0  26     9383.68     8428.18    366.24 o   0.56631
   0   0  26     2446.44     2381.35    198.57 o   0.58513
   2   0  26       13.17        3.04    133.73 o   0.60704
 -23   1  26        0.77        1.52    345.48 o   0.60243
 -21   1  26      404.26      106.88    276.58 o   0.58132
 -19   1  26     1379.68     1450.29    184.90 o   0.56337
 -17   1  26     2758.77     3076.35    197.05 o   0.54889
 -15   1  26      398.54      291.78    135.76 o   0.53816
 -13   1  26      901.21      754.27    149.94 o   0.53141
 -11   1  26     3326.72     3481.60    191.48 o   0.52880
  -9   1  26     4853.54     4786.00    224.41 o   0.53038
  -7   1  26     3282.33     3223.76    191.48 o   0.53612
  -5   1  26      174.67       95.74    133.73 o   0.54588
  -3   1  26     4034.15     4294.63    217.82 o   0.55946
  -1   1  26     7134.44     7053.37    283.17 o   0.57658
   1   1  26     1076.03     1018.19    149.44 o   0.59695
 -22   2  26      197.12      256.83    134.75 o   0.59520
 -20   2  26     1031.77     1068.85    185.91 o   0.57575
 -18   2  26     1773.10     1922.40    200.60 o   0.55961
 -16   2  26     2979.62     2951.23    209.72 o   0.54706
 -14   2  26       65.48       48.63    142.85 o   0.53837
 -12   2  26     1907.87     1928.99    180.34 o   0.53371
 -10   2  26     7311.85     7176.97    336.86 o   0.53320
  -8   2  26     5254.04     5425.79    248.22 o   0.53684
  -6   2  26       28.59        7.09    131.71 o   0.54455
  -4   2  26      613.27      188.95    306.98 o   0.55617
  -2   2  26     4616.66     4178.63    226.94 o   0.57145
   0   2  26     4075.90     4119.30    155.99 o   0.59011
   2   2  26      582.66      861.16    151.46 o   0.61184
 -23   3  26      115.80        0.00    370.80 o   0.61206
 -21   3  26      450.98        3.04    322.17 o   0.59129
 -19   3  26     2188.80     2426.94    202.62 o   0.57365
 -17   3  26     4088.09     3848.35    226.43 o   0.55944
 -15   3  26      708.41      984.76    158.05 o   0.54892
 -13   3  26     1605.89     1340.36    179.83 o   0.54231
 -11   3  26     5037.69     5356.39    232.01 o   0.53975
  -9   3  26     3353.59     3686.25    200.60 o   0.54130
  -7   3  26     2705.04     2280.04    193.51 o   0.54692
  -5   3  26      719.77      483.26    159.06 o   0.55649
  -3   3  26      785.60      181.35    331.29 o   0.56982
  -1   3  26     5877.45     5571.68    243.15 o   0.58664
   1   3  26     2160.86     2361.59    165.65 o   0.60667
 -22   4  26        2.78        0.51    291.78 o   0.60976
 -20   4  26      789.07      986.28    173.24 o   0.59079
 -18   4  26     3768.05     3913.70    223.39 o   0.57507
 -16   4  26     2100.55     2271.42    180.34 o   0.56287
 -14   4  26       15.88       34.95    232.51 o   0.55442
 -12   4  26     2038.27     2095.14    179.32 o   0.54990
 -10   4  26     2573.26     2530.28    189.45 o   0.54940
  -8   4  26     1306.58     1466.50    168.18 o   0.55294
  -6   4  26       60.91        5.07    262.91 o   0.56043
  -4   4  26        1.32        2.53    140.32 o   0.57172
  -2   4  26     3710.76     3354.45    216.30 o   0.58660
   0   4  26     5601.50     5900.94    172.05 o   0.60479
 -21   5  26      346.73        3.04    362.19 o   0.61076
 -19   5  26     1393.56     1978.12    190.47 o   0.59369
 -17   5  26     1030.11     1034.91    183.88 o   0.57997
 -15   5  26     1403.31     1114.94    183.88 o   0.56983
 -13   5  26      203.55        2.53    286.21 o   0.56346
 -11   5  26     2531.41     2333.22    201.61 o   0.56100
  -9   5  26     2511.07     2430.48    195.03 o   0.56249
  -7   5  26      141.86      255.81    141.84 o   0.56790
  -5   5  26       42.33       57.75    280.64 o   0.57713
  -3   5  26      326.14      257.33    166.15 o   0.58999
  -1   5  26     5843.77     5927.79    220.86 o   0.60625
 -20   6  26     1321.92     1135.71    175.27 o   0.61504
 -18   6  26      715.37      510.61    144.88 o   0.59996
 -16   6  26      505.89      589.64    167.17 o   0.58827
 -14   6  26      468.77      468.57    160.07 o   0.58020
 -12   6  26     1016.93     1176.24    165.14 o   0.57588
 -10   6  26     3518.65     3811.88    220.86 o   0.57540
  -8   6  26     2196.32     1881.37    201.61 o   0.57878
  -6   6  26      144.48       90.17    149.44 o   0.58594
  -4   6  26        4.65        0.51    280.64 o   0.59675
  -2   6  26     1767.48     1493.34    159.06 o   0.61102
 -17   7  26      892.12      951.83    145.89 o   0.60948
 -15   7  26      529.48      506.56    140.82 o   0.59983
 -13   7  26        8.08       72.44    324.71 o   0.59379
 -11   7  26     2181.64     2461.39    207.18 o   0.59145
  -9   7  26     2081.35     2349.44    211.74 o   0.59286
  -7   7  26      198.67      340.92    133.23 o   0.59800
  -5   7  26      800.21      913.33    140.32 o   0.60677
 -14   8  26       97.66       88.14    144.88 o   0.61447
 -12   8  26       58.19        1.01    333.32 o   0.61039
 -10   8  26     2924.16     2926.92    193.00 o   0.60994
  -8   8  26     1075.43     1096.71    171.72 o   0.61313
 -23   1  27      173.56      198.07    155.51 o   0.61579
 -21   1  27      256.32      122.08    320.15 o   0.59592
 -19   1  27     1063.94      804.42    191.48 o   0.57922
 -17   1  27      370.28      230.99    153.99 o   0.56596
 -15   1  27      198.89      403.73    140.82 o   0.55639
 -13   1  27      804.65      582.55    159.57 o   0.55070
 -11   1  27      131.46      163.11    283.17 o   0.54901
  -9   1  27        0.25        0.51    149.94 o   0.55137
  -7   1  27      154.81       16.72    153.49 o   0.55772
  -5   1  27      318.55       40.52    150.96 o   0.56792
  -3   1  27      196.66      171.72    167.17 o   0.58177
  -1   1  27        2.04        4.56    323.69 o   0.59903
 -22   2  27      469.49      475.66    146.40 o   0.60909
 -20   2  27       83.37        0.51    182.36 o   0.59088
 -18   2  27     1797.92     1883.90    203.13 o   0.57596
 -16   2  27       17.06      199.08    160.07 o   0.56459
 -14   2  27      697.96      633.71    160.07 o   0.55700
 -12   2  27      755.48      490.86    159.57 o   0.55333
 -10   2  27      519.22        7.09    322.68 o   0.55367
  -8   2  27      452.49      445.27    149.44 o   0.55800
  -6   2  27     1235.58      910.80    162.61 o   0.56623
  -4   2  27      302.84      204.14    146.90 o   0.57821
  -2   2  27      691.82      421.46    171.72 o   0.59370
   0   2  27      387.74      298.01    105.60 o   0.61243
 -21   3  27      310.84      100.81    348.51 o   0.60566
 -19   3  27     1016.03      920.42    193.51 o   0.58923
 -17   3  27      909.36      701.59    172.23 o   0.57620
 -15   3  27      588.40      725.40    156.53 o   0.56680
 -13   3  27     1103.43      959.94    174.76 o   0.56122
 -11   3  27        3.43       15.20    275.57 o   0.55957
  -9   3  27       66.58       54.20    317.11 o   0.56188
  -7   3  27     1611.62     1368.73    181.35 o   0.56811
  -5   3  27       18.83       73.45    274.56 o   0.57813
  -3   3  27     2013.92     2060.19    200.09 o   0.59174
  -1   3  27      749.54      600.28    149.44 o   0.60871
 -20   4  27      159.10       43.06    360.17 o   0.60554
 -18   4  27      728.81      861.66    182.87 o   0.59100
 -16   4  27        2.96        2.53    308.50 o   0.57992
 -14   4  27      573.63      675.75    149.44 o   0.57253
 -12   4  27      338.63      528.34    155.01 o   0.56896
 -10   4  27       21.39        5.57    272.02 o   0.56929
  -8   4  27      288.63      403.22    149.44 o   0.57350
  -6   4  27     1050.74     1218.28    149.94 o   0.58152
  -4   4  27      464.37      603.82    156.53 o   0.59319
  -2   4  27     1732.26     1710.15    167.67 o   0.60830
 -19   5  27      302.00      296.34    144.88 o   0.60876
 -17   5  27      384.18        5.07    365.74 o   0.59615
 -15   5  27        0.81        0.51    317.11 o   0.58708
 -13   5  27      545.75      463.00    169.19 o   0.58169
 -11   5  27      524.53      371.31    177.30 o   0.58009
  -9   5  27      898.83      849.00    166.66 o   0.58233
  -7   5  27      279.44      317.11    152.48 o   0.58834
  -5   5  27       51.23        1.01    127.65 o   0.59802
  -3   5  27      385.28      216.30    143.86 o   0.61119
 -18   6  27       48.25       70.41    151.97 o   0.61524
 -16   6  27      440.26       91.69    357.13 o   0.60461
 -14   6  27       16.51      172.23    119.55 o   0.59753
 -12   6  27      161.36       98.78    128.67 o   0.59411
 -10   6  27     3112.77     2970.48    180.84 o   0.59442
  -8   6  27      656.01      435.64    144.88 o   0.59846
  -6   6  27      410.19      590.14    131.71 o   0.60615
 -13   7  27       32.75      118.54    313.56 o   0.61111
 -11   7  27     1404.72     1562.24    167.67 o   0.60959
  -9   7  27     3392.93     3534.79    209.72 o   0.61172
 -20   0  28     5817.32     5499.74    229.98 o   0.60163
 -18   0  28      674.13      350.54    172.74 o   0.58776
 -16   0  28      121.32      145.89    272.53 o   0.57743
 -14   0  28     1865.25     1844.90    164.63 o   0.57081
 -12   0  28      295.02      434.12    152.48 o   0.56804
 -10   0  28     5706.77     5763.16    283.17 o   0.56917
  -8   0  28     6259.15     6470.82    261.39 o   0.57419
  -6   0  28     1396.21     1499.93    183.38 o   0.58299
  -4   0  28     8738.54     9043.65    420.95 o   0.59540
  -2   0  28     1460.11     1446.23    155.51 o   0.61120
 -21   1  28     1452.36     1612.89    171.22 o   0.61101
 -19   1  28     3025.56     3367.12    180.34 o   0.59550
 -17   1  28       32.71        5.07    155.01 o   0.58339
 -15   1  28      192.13       54.20    302.42 o   0.57491
 -13   1  28      906.05     1380.89    154.50 o   0.57022
 -11   1  28     1498.93     1641.77    176.79 o   0.56940
  -9   1  28     7713.47     8221.00    319.13 o   0.57248
  -7   1  28      445.87      361.69    160.07 o   0.57939
  -5   1  28     4212.42     4875.66    229.47 o   0.58999
  -3   1  28     4147.76     4450.15    195.03 o   0.60410
 -20   2  28     2011.33     2071.33    177.30 o   0.60647
 -18   2  28     1221.18     1308.96    197.05 o   0.59272
 -16   2  28      410.42      483.77    167.67 o   0.58247
 -14   2  28      884.47      833.80    169.70 o   0.57591
 -12   2  28     1664.86     2181.76    183.88 o   0.57316
 -10   2  28     4016.20     4103.15    221.87 o   0.57429
  -8   2  28     1665.93     1868.20    174.76 o   0.57926
  -6   2  28      712.47      717.29    165.65 o   0.58798
  -4   2  28     2296.94     2369.70    172.23 o   0.60029
  -2   2  28     1900.96     1770.43    174.76 o   0.61597
 -19   3  28     3217.98     3313.42    186.92 o   0.60524
 -17   3  28      817.32      849.50    176.28 o   0.59334
 -15   3  28       11.10       12.16    277.60 o   0.58500
 -13   3  28     2204.92     1964.95    199.08 o   0.58039
 -11   3  28     2713.08     2776.97    201.11 o   0.57958
  -9   3  28     1828.60     1676.72    191.48 o   0.58260
  -7   3  28        7.11       54.71    295.83 o   0.58939
  -5   3  28     1136.32      842.92    145.89 o   0.59982
  -3   3  28     1917.05     1566.29    183.38 o   0.61371
 -18   4  28     1856.41     1987.75    172.74 o   0.60734
 -16   4  28      105.66        8.61    293.30 o   0.59734
 -14   4  28      784.17      528.85    172.23 o   0.59095
 -12   4  28     3438.30     3745.01    226.94 o   0.58827
 -10   4  28      851.97      818.10    168.69 o   0.58937
  -8   4  28       66.92        3.55    309.51 o   0.59421
  -6   4  28       17.66      162.61    119.04 o   0.60272
  -4   4  28      612.27      692.98    152.48 o   0.61473
 -17   5  28      806.36      865.71    165.65 o   0.61273
 -15   5  28       24.31        2.53    310.02 o   0.60467
 -13   5  28     2742.10     2707.07    180.84 o   0.60020
 -11   5  28     2713.91     3108.26    177.80 o   0.59943
  -9   5  28       13.45        1.01    308.50 o   0.60235
  -7   5  28       24.42        3.04    130.19 o   0.60892
 -14   6  28      398.61      543.54    153.99 o   0.61519
 -12   6  28     2796.16     2530.78    198.07 o   0.61262
 -10   6  28     1217.84     1180.80    166.66 o   0.61367
 -19   1  29      235.80       35.46    368.27 o   0.61217
 -17   1  29        1.68        2.03    303.43 o   0.60117
 -15   1  29      153.62       15.20    302.92 o   0.59372
 -13   1  29        1.09        2.53    283.67 o   0.58995
 -11   1  29        5.89       81.56    157.03 o   0.58994
  -9   1  29        1.23        6.59    335.34 o   0.59369
  -7   1  29        0.00       46.60    297.35 o   0.60112
  -5   1  29       25.44        9.12    348.01 o   0.61210
 -18   2  29      213.69       52.18    146.40 o   0.60984
 -16   2  29      286.35      352.06    129.17 o   0.60065
 -14   2  29        9.32        6.59    284.18 o   0.59507
 -12   2  29       26.65       88.65    156.02 o   0.59319
 -10   2  29       61.83        9.62    327.75 o   0.59505
  -8   2  29      206.81        6.08    323.19 o   0.60061
  -6   2  29       18.74        0.00    328.76 o   0.60978
 -17   3  29       98.03      111.95    289.25 o   0.61082
 -15   3  29      118.26        1.52    130.69 o   0.60349
 -13   3  29      192.77      226.94    144.88 o   0.59979
 -11   3  29       97.82       55.22    302.42 o   0.59977
  -9   3  29      329.71      120.06    300.39 o   0.60346
  -7   3  29      119.91       68.89    286.71 o   0.61077
 -16   4  29      116.80        6.08    330.79 o   0.61509
 -14   4  29       56.01      153.49    323.19 o   0.60963
 -12   4  29      189.81      279.62    140.82 o   0.60780
 -10   4  29      186.05      381.44    130.69 o   0.60961
  -8   4  29      456.77      314.07    152.48 o   0.61504
 -16   0  30        4.58        0.51    141.33 o   0.61438
 -14   0  30      696.34       14.18    356.62 o   0.60968
 -12   0  30      966.92     1034.40    155.01 o   0.60860
 -10   0  30     6184.81     6476.40    252.77 o   0.61116
 -15   1  30       44.13        1.01    322.17 o   0.61277
 -13   1  30     1452.06     1301.36    153.99 o   0.60988
 -11   1  30     2089.28     2299.29    175.27 o   0.61062
  -9   1  30     2038.28     1816.03    186.41 o   0.61499
 -14   2  30     2069.51     1844.39    183.88 o   0.61445
 -12   2  30     1141.57     1088.60    166.66 o   0.61338
 -10   2  30     1667.83     1803.36    172.74 o   0.61593
 
